# Supplementary material for: ﻿Three novel species and a new record of Pleosporales (Didymellaceae, Roussoellaceae) from China
Source: MycoKeys. 2025 Feb 12;113:295–320. doi: 10.3897/mycokeys.113.139934 (PMC11840433; doi:10.3897/mycokeys.113.139934)
Supplement: XML Treatment for Neoroussoella guizhouensis [file mycokeys.113.139934-treatment1.xml]

<!DOCTYPE tp:taxon-treatment
  PUBLIC "-//TaxonX//DTD Taxonomic Treatment Publishing DTD v0 20100105//EN" "tax-treatment-NSO.dtd">
<tp:taxon-treatment xmlns:tp="http://www.plazi.org/taxpub"><tp:treatment-meta><kwd-group><label>Taxon classification</label><kwd>
                  <named-content content-type="kingdom">Fungi</named-content>
                </kwd><kwd>
                  <named-content content-type="order">Pleosporales</named-content>
                </kwd><kwd>
                  <named-content content-type="family">Roussoellaceae</named-content>
                </kwd></kwd-group><mixed-citation publication-type="journal"><person-group><name><surname>Guo</surname><given-names>Shi-Qi</given-names></name><name><surname>Norphanphoun</surname><given-names>Chada</given-names></name><name><surname>Hyde</surname><given-names>Kevin D.</given-names></name><name><surname>Fu</surname><given-names>Sha-Min</given-names></name><name><surname>Sun</surname><given-names>Jing-E</given-names></name><name><surname>Wang</surname><given-names>Xing-Chang</given-names></name><name><surname>Wu</surname><given-names>Jiao-Jiao</given-names></name><name><surname>Al-Otibi</surname><given-names>Fatimah</given-names></name><name><surname>Wang</surname><given-names>Yong</given-names></name></person-group><article-title>﻿Three novel species and a new record of <tp:taxon-name><tp:taxon-name-part taxon-name-part-type="order">Pleosporales</tp:taxon-name-part></tp:taxon-name> (<tp:taxon-name><tp:taxon-name-part taxon-name-part-type="family">Didymellaceae</tp:taxon-name-part></tp:taxon-name>, <tp:taxon-name><tp:taxon-name-part taxon-name-part-type="family">Roussoellaceae</tp:taxon-name-part></tp:taxon-name>) from China</article-title><source>MycoKeys</source><day>12</day><month>02</month><year>2025</year><volume>113</volume><fpage>295</fpage><lpage>320</lpage><pub-id pub-id-type="doi">10.3897/mycokeys.113.139934</pub-id></mixed-citation></tp:treatment-meta><tp:nomenclature><label>﻿</label><tp:taxon-name>
                <object-id xmlns:xlink="http://www.w3.org/1999/xlink" content-type="arpha" xlink:type="simple">C7A0504F-D6C1-5C06-84C0-347B53F54518</object-id>
                <tp:taxon-name-part taxon-name-part-type="genus" reg="Neoroussoella">Neoroussoella</tp:taxon-name-part>
                <tp:taxon-name-part taxon-name-part-type="species" reg="guizhouensis">guizhouensis</tp:taxon-name-part>
                <object-id xmlns:xlink="http://www.w3.org/1999/xlink" content-type="mycobank" xlink:type="simple">856167</object-id>
              </tp:taxon-name><tp:taxon-authority>S.Q. Guo, K.D. Hyde &amp; Yong Wang bis</tp:taxon-authority><tp:taxon-status xmlns:xlink="http://www.w3.org/1999/xlink" xlink:type="simple">sp. nov.</tp:taxon-status><xref ref-type="fig" rid="F3">Fig. 3</xref></tp:nomenclature><tp:treatment-sec sec-type="etymology" id="SECID0EMWAK"><title>Etymology.</title><p>The name refers to Guizhou Province, where the fungus was collected.</p></tp:treatment-sec><tp:treatment-sec sec-type="material" id="SECID0ERWAK"><title>Type.</title><p>China • Guizhou Province, Guiyang City, <named-content xmlns:xlink="http://www.w3.org/1999/xlink" content-type="dwc:verbatimCoordinates" xlink:type="simple"><named-content content-type="geo-json" specific-use="{&#34;type&#34;:&#34;Point&#34;,&#34;coordinates&#34;:[106.116667,26.100000]}" id="NCID0E1WAK" xlink:type="simple">26°6'N, 106°7'E</named-content></named-content>, 1071 m, 7 September 2023, from dead wood culms, coll. S.Q. Guo, <abbrev xmlns:xlink="http://www.w3.org/1999/xlink" content-type="institution" xlink:title="Department of Plant Pathology, Agricultural College, Guizhou University" id="ABBRID0E6WAK" xlink:type="simple">HGUP</abbrev> 24-0071 (holotype), ex-type culture <abbrev xmlns:xlink="http://www.w3.org/1999/xlink" content-type="institution" xlink:title="Culture Collection at the Department of Plant Pathology, Agriculture College, Guizhou University, P.R. China" id="ABBRID0EEXAK" xlink:type="simple">GUCC</abbrev> 24-0197 (<abbrev xmlns:xlink="http://www.w3.org/1999/xlink" xlink:title="internal transcribed spacers" id="ABBRID0EJXAK" xlink:type="simple">ITS</abbrev>: <ext-link xmlns:xlink="http://www.w3.org/1999/xlink" ext-link-type="gen" xlink:href="PQ404886" xlink:type="simple">PQ404886</ext-link>, <abbrev xmlns:xlink="http://www.w3.org/1999/xlink" xlink:title="large subunit rDNA" id="ABBRID0ESXAK" xlink:type="simple">LSU</abbrev>: <ext-link xmlns:xlink="http://www.w3.org/1999/xlink" ext-link-type="gen" xlink:href="PP949847" xlink:type="simple">PP949847</ext-link>, <italic><abbrev xmlns:xlink="http://www.w3.org/1999/xlink" xlink:title="RNA polymerase II second largest subunit" id="ABBRID0E3XAK" xlink:type="simple">rpb2</abbrev></italic>: <ext-link xmlns:xlink="http://www.w3.org/1999/xlink" ext-link-type="gen" xlink:href="PQ438557" xlink:type="simple">PQ438557</ext-link>, <italic><abbrev xmlns:xlink="http://www.w3.org/1999/xlink" xlink:title="translation elongation factor 1-α gene region" id="ABBRID0EGYAK" xlink:type="simple">ef1-α</abbrev></italic>: <ext-link xmlns:xlink="http://www.w3.org/1999/xlink" ext-link-type="gen" xlink:href="PQ438560" xlink:type="simple">PQ438560</ext-link>).</p></tp:treatment-sec><tp:treatment-sec sec-type="description" id="SECID0EPYAK"><title>Description.</title><p><bold><italic>Saprobic</italic></bold> on dead wood culms. <bold><italic>Sexual morph</italic></bold>: undetermined. <bold><italic>Asexual morph</italic></bold>: On the natural substrate: <bold><italic>Pycnidia</italic></bold> 81–137 × 65–1198 µm (x̄ = 108.5 × 81.9 µm, n = 10), ellipsoidal to nearly circular, inlaid on the surface of the substrate with a black ring at the edge, transparent in the center, and smooth in surface texture. On <abbrev xmlns:xlink="http://www.w3.org/1999/xlink" xlink:title="potato dextrose agar medium" id="ABBRID0EDZAK" xlink:type="simple">PDA</abbrev>: <bold><italic>Conidiophores</italic></bold> reduced to <bold><italic>conidiogenous cells</italic>. <italic>Conidiogenous cell</italic></bold> 9–35 × 1–6 µm (x̄ = 20 × 3.8 µm, n = 10), enteroblastic, indeterminate, discrete, unbranched, clavate or ampulliform to lageniform, hyaline, aseptate, smooth-walled. <bold><italic>Conidia</italic></bold> (2.9–)3.4–3.5(–4) × (2–)2.4–2.5(–2.6) µm (x̄ = 3.5 × 2.5 µm, n = 50), oblong to ellipsoid, with rounded to obtuse ends, hyaline, aseptate, smooth-walled.</p></tp:treatment-sec><tp:treatment-sec sec-type="description" id="SECID0ESZAK"><title>Culture characteristics.</title><p>Under dark conditions at 25 °C, the colony diameter can reach 80 mm within seven days on <abbrev xmlns:xlink="http://www.w3.org/1999/xlink" xlink:title="potato dextrose agar medium" id="ABBRID0EYZAK" xlink:type="simple">PDA</abbrev> medium. Center of the colony is light gray, accompanied by a white ring. Hyphae at the edge are sparse, slightly irregular, and lace-like, and several vertical stripes spread out at the center. Reverse side is black to light red, and the edge is yellowish.</p></tp:treatment-sec><tp:treatment-sec sec-type="material" id="SECID0E3ZAK"><title>Material examined.</title><p>China • Guizhou Province, Guiyang City, <named-content xmlns:xlink="http://www.w3.org/1999/xlink" content-type="dwc:verbatimCoordinates" xlink:type="simple"><named-content content-type="geo-json" specific-use="{&#34;type&#34;:&#34;Point&#34;,&#34;coordinates&#34;:[106.116667,26.100000]}" id="NCID0EF1AK" xlink:type="simple">26°6'N, 106°7'E</named-content></named-content>, 1071 m, 7 September 2023, from dead wood culms, coll. J.E. Sun, <abbrev xmlns:xlink="http://www.w3.org/1999/xlink" content-type="institution" xlink:title="Department of Plant Pathology, Agricultural College, Guizhou University" id="ABBRID0EK1AK" xlink:type="simple">HGUP</abbrev> 24-0071 (<bold><italic>holotype</italic></bold>), living culture <abbrev xmlns:xlink="http://www.w3.org/1999/xlink" content-type="institution" xlink:title="Culture Collection at the Department of Plant Pathology, Agriculture College, Guizhou University, P.R. China" id="ABBRID0ES1AK" xlink:type="simple">GUCC</abbrev> 24-0197, <abbrev xmlns:xlink="http://www.w3.org/1999/xlink" content-type="institution" xlink:title="Culture Collection at the Department of Plant Pathology, Agriculture College, Guizhou University, P.R. China" id="ABBRID0EX1AK" xlink:type="simple">GUCC</abbrev> 24-0196, and <abbrev xmlns:xlink="http://www.w3.org/1999/xlink" content-type="institution" xlink:title="Culture Collection at the Department of Plant Pathology, Agriculture College, Guizhou University, P.R. China" id="ABBRID0E31AK" xlink:type="simple">GUCC</abbrev> 24-0198.</p></tp:treatment-sec><tp:treatment-sec sec-type="notes" id="SECID0EB2AK"><title>Notes.</title><p><italic><tp:taxon-name><tp:taxon-name-part taxon-name-part-type="genus" reg="Neoroussoella">Neoroussoella</tp:taxon-name-part><tp:taxon-name-part taxon-name-part-type="species" reg="guizhouensis">guizhouensis</tp:taxon-name-part></tp:taxon-name></italic> is a saprobic fungus found on dead wood culms. According to the multi-gene phylogenetic analysis (Fig. <xref ref-type="fig" rid="F1">1</xref>), our isolates formed a distinct clade, sister to <italic><tp:taxon-name><tp:taxon-name-part taxon-name-part-type="genus" reg="Neoroussoella">Neoroussoella</tp:taxon-name-part><tp:taxon-name-part taxon-name-part-type="species" reg="leucaenae">leucaenae</tp:taxon-name-part></tp:taxon-name></italic>, which was previously reported from decaying pods of <italic><tp:taxon-name><tp:taxon-name-part taxon-name-part-type="genus" reg="Leucaena">Leucaena</tp:taxon-name-part></tp:taxon-name></italic> sp. and <italic><tp:taxon-name><tp:taxon-name-part taxon-name-part-type="genus" reg="Pterocarpus">Pterocarpus</tp:taxon-name-part></tp:taxon-name></italic> sp. in Thailand (<xref ref-type="bibr" rid="B30">Jayasiri et al. 2019</xref>). This relationship is supported by statistical values of 79% MLBS and 0.78 BIPP (Fig. <xref ref-type="fig" rid="F1">1</xref>). On <abbrev xmlns:xlink="http://www.w3.org/1999/xlink" xlink:title="potato dextrose agar medium" id="ABBRID0EX3AK" xlink:type="simple">PDA</abbrev>, colonies of <italic><tp:taxon-name><tp:taxon-name-part taxon-name-part-type="genus" reg="Neoroussoella">N.</tp:taxon-name-part><tp:taxon-name-part taxon-name-part-type="species" reg="guizhouensis">guizhouensis</tp:taxon-name-part></tp:taxon-name></italic> display a light gray center surrounded by a white ring, distinguishing it from <italic><tp:taxon-name><tp:taxon-name-part taxon-name-part-type="genus" reg="Neoroussoella">N.</tp:taxon-name-part><tp:taxon-name-part taxon-name-part-type="species" reg="solani">solani</tp:taxon-name-part></tp:taxon-name></italic>, which exhibits white to lavender-gray colonies and produces rosy buff to grayish-rose pigments (<xref ref-type="bibr" rid="B40">Mochizuki et al. 2017</xref>). Morphological data for <italic><tp:taxon-name><tp:taxon-name-part taxon-name-part-type="genus" reg="Neoroussoella">N.</tp:taxon-name-part><tp:taxon-name-part taxon-name-part-type="species" reg="leucaenae">leucaenae</tp:taxon-name-part></tp:taxon-name></italic> and <italic><tp:taxon-name><tp:taxon-name-part taxon-name-part-type="genus" reg="Neoroussoella">N.</tp:taxon-name-part><tp:taxon-name-part taxon-name-part-type="species" reg="entadae">entadae</tp:taxon-name-part></tp:taxon-name></italic> on <abbrev xmlns:xlink="http://www.w3.org/1999/xlink" xlink:title="potato dextrose agar medium" id="ABBRID0EL5AK" xlink:type="simple">PDA</abbrev> are unavailable in the literature. However, on MEA, <italic><tp:taxon-name><tp:taxon-name-part taxon-name-part-type="genus" reg="Neoroussoella">N.</tp:taxon-name-part><tp:taxon-name-part taxon-name-part-type="species" reg="leucaenae">leucaenae</tp:taxon-name-part></tp:taxon-name></italic> shows gray to brown hyphal growth with a radially arranged brown edge and a two-layered reverse side, dark brown and brown. In contrast, <italic><tp:taxon-name><tp:taxon-name-part taxon-name-part-type="genus" reg="Neoroussoella">N.</tp:taxon-name-part><tp:taxon-name-part taxon-name-part-type="species" reg="entadae">entadae</tp:taxon-name-part></tp:taxon-name></italic> displays irregular edges with a thin, light-colored outer layer embedded in the medium, a three-layered reverse side of dark brown with distinct boundaries, and scattered pycnidia throughout the culture medium (<xref ref-type="bibr" rid="B30">Jayasiri et al. 2019</xref>). Phylogenetically, the new species was grouped with <italic><tp:taxon-name><tp:taxon-name-part taxon-name-part-type="genus" reg="Neoroussoella">N.</tp:taxon-name-part><tp:taxon-name-part taxon-name-part-type="species" reg="guizhouensis">guizhouensis</tp:taxon-name-part></tp:taxon-name></italic>, <italic><tp:taxon-name><tp:taxon-name-part taxon-name-part-type="genus" reg="Neoroussoella">N.</tp:taxon-name-part><tp:taxon-name-part taxon-name-part-type="species" reg="leucaenae">leucaenae</tp:taxon-name-part></tp:taxon-name></italic>, <italic><tp:taxon-name><tp:taxon-name-part taxon-name-part-type="genus" reg="Neoroussoella">N.</tp:taxon-name-part><tp:taxon-name-part taxon-name-part-type="species" reg="solani">solani</tp:taxon-name-part></tp:taxon-name></italic>, and <italic><tp:taxon-name><tp:taxon-name-part taxon-name-part-type="genus" reg="Neoroussoella">N.</tp:taxon-name-part><tp:taxon-name-part taxon-name-part-type="species" reg="entadae">entadae</tp:taxon-name-part></tp:taxon-name></italic>. However, the morphological distinctions are evident among those species, particularly in the conidiogenous cells. Although all species exhibit bottle-shaped sporogenic structures, <italic><tp:taxon-name><tp:taxon-name-part taxon-name-part-type="genus" reg="Neoroussoella">N.</tp:taxon-name-part><tp:taxon-name-part taxon-name-part-type="species" reg="leucaenae">leucaenae</tp:taxon-name-part></tp:taxon-name></italic> is characterized by flask- to cylindrical-shaped cells with a thicker neck and nearly round base. In contrast, <italic><tp:taxon-name><tp:taxon-name-part taxon-name-part-type="genus" reg="Neoroussoella">N.</tp:taxon-name-part><tp:taxon-name-part taxon-name-part-type="species" reg="guizhouensis">guizhouensis</tp:taxon-name-part></tp:taxon-name></italic> has a narrow-necked bottle shape, whereas <italic><tp:taxon-name><tp:taxon-name-part taxon-name-part-type="genus" reg="Neoroussoella">N.</tp:taxon-name-part><tp:taxon-name-part taxon-name-part-type="species" reg="solani">solani</tp:taxon-name-part></tp:taxon-name></italic> shows a broader base, with some cells appearing nearly oval. <italic><tp:taxon-name><tp:taxon-name-part taxon-name-part-type="genus" reg="Neoroussoella">N.</tp:taxon-name-part><tp:taxon-name-part taxon-name-part-type="species" reg="entadae">entadae</tp:taxon-name-part></tp:taxon-name></italic> displays phialidic, ampulliform to cylindrical conidiogenous cells. The dimensions of the conidiogenous cells differ significantly among the species: <italic><tp:taxon-name><tp:taxon-name-part taxon-name-part-type="genus" reg="Neoroussoella">N.</tp:taxon-name-part><tp:taxon-name-part taxon-name-part-type="species" reg="guizhouensis">guizhouensis</tp:taxon-name-part></tp:taxon-name></italic> (9–35 × 1–6 µm), <italic><tp:taxon-name><tp:taxon-name-part taxon-name-part-type="genus" reg="Neoroussoella">N.</tp:taxon-name-part><tp:taxon-name-part taxon-name-part-type="species" reg="leucaenae">leucaenae</tp:taxon-name-part></tp:taxon-name></italic> (5.5–9 × 3–4 µm), <italic><tp:taxon-name><tp:taxon-name-part taxon-name-part-type="genus" reg="Neoroussoella">N.</tp:taxon-name-part><tp:taxon-name-part taxon-name-part-type="species" reg="solani">solani</tp:taxon-name-part></tp:taxon-name></italic> (5–10 × 3.5–5 µm), and <italic><tp:taxon-name><tp:taxon-name-part taxon-name-part-type="genus" reg="Neoroussoella">N.</tp:taxon-name-part><tp:taxon-name-part taxon-name-part-type="species" reg="entadae">entadae</tp:taxon-name-part></tp:taxon-name></italic> (3.5–5.6 × 0.7–1.8 µm). Conidia size comparisons also highlight differences: <italic><tp:taxon-name><tp:taxon-name-part taxon-name-part-type="genus" reg="Neoroussoella">N.</tp:taxon-name-part><tp:taxon-name-part taxon-name-part-type="species" reg="guizhouensis">guizhouensis</tp:taxon-name-part></tp:taxon-name></italic> (2.9–4 × 2–2.6 µm), <italic><tp:taxon-name><tp:taxon-name-part taxon-name-part-type="genus" reg="Neoroussoella">N.</tp:taxon-name-part><tp:taxon-name-part taxon-name-part-type="species" reg="leucaenae">leucaenae</tp:taxon-name-part></tp:taxon-name></italic> (3.5–4.5 × 1.9–2.6 µm), <italic><tp:taxon-name><tp:taxon-name-part taxon-name-part-type="genus" reg="Neoroussoella">N.</tp:taxon-name-part><tp:taxon-name-part taxon-name-part-type="species" reg="solani">solani</tp:taxon-name-part></tp:taxon-name></italic> (3.9–5.3 × 1.9–2.2 µm), and <italic><tp:taxon-name><tp:taxon-name-part taxon-name-part-type="genus" reg="Neoroussoella">N.</tp:taxon-name-part><tp:taxon-name-part taxon-name-part-type="species" reg="entadae">entadae</tp:taxon-name-part></tp:taxon-name></italic> (3–4 × 1.7–1.9 µm). While <italic><tp:taxon-name><tp:taxon-name-part taxon-name-part-type="genus" reg="Neoroussoella">N.</tp:taxon-name-part><tp:taxon-name-part taxon-name-part-type="species" reg="guizhouensis">guizhouensis</tp:taxon-name-part></tp:taxon-name></italic> and <italic><tp:taxon-name><tp:taxon-name-part taxon-name-part-type="genus" reg="Neoroussoella">N.</tp:taxon-name-part><tp:taxon-name-part taxon-name-part-type="species" reg="leucaenae">leucaenae</tp:taxon-name-part></tp:taxon-name></italic> are similar in spore size, they have shorter lengths and narrower widths compared to <italic><tp:taxon-name><tp:taxon-name-part taxon-name-part-type="genus" reg="Neoroussoella">N.</tp:taxon-name-part><tp:taxon-name-part taxon-name-part-type="species" reg="solani">solani</tp:taxon-name-part></tp:taxon-name></italic> and exhibit similar lengths but narrower widths compared to <italic><tp:taxon-name><tp:taxon-name-part taxon-name-part-type="genus" reg="Neoroussoella">N.</tp:taxon-name-part><tp:taxon-name-part taxon-name-part-type="species" reg="entadae">entadae</tp:taxon-name-part></tp:taxon-name></italic>. Additionally, nucleotide sequence comparisons of the <italic><abbrev xmlns:xlink="http://www.w3.org/1999/xlink" xlink:title="translation elongation factor 1-α gene region" id="ABBRID0EGGBK" xlink:type="simple">ef1-α</abbrev></italic> and <italic><abbrev xmlns:xlink="http://www.w3.org/1999/xlink" xlink:title="RNA polymerase II second largest subunit" id="ABBRID0ELGBK" xlink:type="simple">rpb2</abbrev></italic> loci revealed differences between <italic><tp:taxon-name><tp:taxon-name-part taxon-name-part-type="genus" reg="Neoroussoella">N.</tp:taxon-name-part><tp:taxon-name-part taxon-name-part-type="species" reg="guizhouensis">guizhouensis</tp:taxon-name-part></tp:taxon-name></italic> (<abbrev xmlns:xlink="http://www.w3.org/1999/xlink" content-type="institution" xlink:title="Culture Collection at the Department of Plant Pathology, Agriculture College, Guizhou University, P.R. China" id="ABBRID0E1GBK" xlink:type="simple">GUCC</abbrev> 24-0197) and <italic><tp:taxon-name><tp:taxon-name-part taxon-name-part-type="genus" reg="Neoroussoella">N.</tp:taxon-name-part><tp:taxon-name-part taxon-name-part-type="species" reg="leucaenae">leucaenae</tp:taxon-name-part></tp:taxon-name></italic> (<named-content xmlns:xlink="http://www.w3.org/1999/xlink" content-type="dwc:institutional_code" xlink:title="Mae Fah Luang University Culture Collection, Thailand" xlink:href="http://grbio.org/institution/mae-fah-luang-university-culture-collection" xlink:type="simple">MFLUCC</named-content> 17-0927), with 2-bp and 16-bp discrepancies, respectively. Based on these findings, <italic><tp:taxon-name><tp:taxon-name-part taxon-name-part-type="genus" reg="Neoroussoella">N.</tp:taxon-name-part><tp:taxon-name-part taxon-name-part-type="species" reg="guizhouensis">guizhouensis</tp:taxon-name-part></tp:taxon-name></italic> is established as a new species.</p></tp:treatment-sec><tp:treatment-sec><!--Section generated to contain objects referenced in tp:taxon-treatment.--><fig id="F3" position="float" orientation="portrait"><object-id xmlns:xlink="http://www.w3.org/1999/xlink" content-type="doi" xlink:type="simple">10.3897/mycokeys.113.139934.figure3</object-id><object-id xmlns:xlink="http://www.w3.org/1999/xlink" content-type="arpha" xlink:type="simple">90979E63-9A3B-539B-AF0E-CE3502CA3ED3</object-id><label>Figure 3.</label><caption><p><italic><tp:taxon-name><tp:taxon-name-part taxon-name-part-type="genus" reg="Neoroussoella">Neoroussoella</tp:taxon-name-part><tp:taxon-name-part taxon-name-part-type="species" reg="guizhouensis">guizhouensis</tp:taxon-name-part></tp:taxon-name></italic> (<abbrev xmlns:xlink="http://www.w3.org/1999/xlink" content-type="institution" xlink:title="Culture Collection at the Department of Plant Pathology, Agriculture College, Guizhou University, P.R. China" id="ABBRID0ELCCK" xlink:type="simple">GUCC</abbrev> 24-0197, holotype) <bold>a</bold> appearance on host surface <bold>b</bold> cultures on <abbrev xmlns:xlink="http://www.w3.org/1999/xlink" xlink:title="potato dextrose agar medium" id="ABBRID0EUCCK" xlink:type="simple">PDA</abbrev> from above and below <bold>c, d</bold> black ascostromata on host surface <bold>e–g</bold> conidiophores, conidiogenous cells, and conidia (h) conidia. Scale bars: 1000 µm (<bold>c</bold>); 250 µm (<bold>d</bold>); 50 µm (<bold>e, f</bold>); 12.5 µm (<bold>g</bold>); 25 µm (<bold>h</bold>).</p></caption><graphic xmlns:xlink="http://www.w3.org/1999/xlink" xlink:href="mycokeys-113-295-g003.jpg" position="float" orientation="portrait" xlink:type="simple" id="oo_1249013.jpg"><uri content-type="original_file" xlink:type="simple">https://binary.pensoft.net/fig/1249013</uri></graphic></fig><fig id="F1" position="float" orientation="portrait"><object-id xmlns:xlink="http://www.w3.org/1999/xlink" content-type="doi" xlink:type="simple">10.3897/mycokeys.113.139934.figure1</object-id><object-id xmlns:xlink="http://www.w3.org/1999/xlink" content-type="arpha" xlink:type="simple">346980E0-4525-568C-910A-A3B32C6467AD</object-id><label>Figure 1.</label><caption><p>Phylogenetic tree generated from maximum likelihood analysis based on combined <abbrev xmlns:xlink="http://www.w3.org/1999/xlink" xlink:title="internal transcribed spacers" id="ABBRID0EJOAK" xlink:type="simple">ITS</abbrev>, <abbrev xmlns:xlink="http://www.w3.org/1999/xlink" xlink:title="large subunit rDNA" id="ABBRID0ENOAK" xlink:type="simple">LSU</abbrev>, <italic><abbrev xmlns:xlink="http://www.w3.org/1999/xlink" xlink:title="RNA polymerase II second largest subunit" id="ABBRID0ESOAK" xlink:type="simple">rpb2</abbrev></italic>, and <italic><abbrev xmlns:xlink="http://www.w3.org/1999/xlink" xlink:title="translation elongation factor 1-α gene region" id="ABBRID0EXOAK" xlink:type="simple">ef1-α</abbrev></italic> sequence data for 79 strains of <tp:taxon-name><tp:taxon-name-part taxon-name-part-type="family">Roussoellaceae</tp:taxon-name-part></tp:taxon-name>. This tree is rooted with two strains of <italic><tp:taxon-name><tp:taxon-name-part taxon-name-part-type="genus" reg="Versicolorisporium">Versicolorisporium</tp:taxon-name-part><tp:taxon-name-part taxon-name-part-type="species" reg="triseptatum">triseptatum</tp:taxon-name-part></tp:taxon-name></italic> (JCM 14775 and NMX1222). Maximum likelihood bootstrap values ≥ 50% and Bayesian posterior probabilities ≥ 0.80 (MLBS/BIPP) are given at the nodes. The species obtained in this study are blue, and the ex-type taxa are bold. Bar = 0.07 represents the estimated number of nucleotide site substitutions per branch. The second phylogenetic tree (Fig. <xref ref-type="fig" rid="F2">2</xref>) was constructed based on a comprehensive polygenic analysis of the <abbrev xmlns:xlink="http://www.w3.org/1999/xlink" xlink:title="internal transcribed spacers" id="ABBRID0EPPAK" xlink:type="simple">ITS</abbrev>, <italic><abbrev xmlns:xlink="http://www.w3.org/1999/xlink" xlink:title="RNA polymerase II second largest subunit" id="ABBRID0EUPAK" xlink:type="simple">rpb2</abbrev></italic>, and <italic><abbrev xmlns:xlink="http://www.w3.org/1999/xlink" xlink:title="beta-tubulin" id="ABBRID0EZPAK" xlink:type="simple">β-tubulin</abbrev></italic> gene regions, utilizing a dataset that included 22 strains of <italic><tp:taxon-name><tp:taxon-name-part taxon-name-part-type="genus" reg="Xenodidymella">Xenodidymella</tp:taxon-name-part></tp:taxon-name></italic>, with two outgroup strains, <italic><tp:taxon-name><tp:taxon-name-part taxon-name-part-type="genus" reg="Didymella">Didymella</tp:taxon-name-part><tp:taxon-name-part taxon-name-part-type="species" reg="subrosea">subrosea</tp:taxon-name-part></tp:taxon-name></italic> (<named-content xmlns:xlink="http://www.w3.org/1999/xlink" content-type="dwc:institutional_code" xlink:title="Culture collection of the Westerdijk Fungal Biodiversity Institute, Utrecht, The Netherlands" xlink:href="http://grbio.org/institution/centraalbureau-voor-schimmelcultures-cbs-fungal-biodiversity-centre" xlink:type="simple">CBS</named-content> 733.79) and <italic><tp:taxon-name><tp:taxon-name-part taxon-name-part-type="genus" reg="Didymella">D.</tp:taxon-name-part><tp:taxon-name-part taxon-name-part-type="species" reg="subglobispora">subglobispora</tp:taxon-name-part></tp:taxon-name></italic> (<named-content xmlns:xlink="http://www.w3.org/1999/xlink" content-type="dwc:institutional_code" xlink:title="Culture collection of the Westerdijk Fungal Biodiversity Institute, Utrecht, The Netherlands" xlink:href="http://grbio.org/institution/centraalbureau-voor-schimmelcultures-cbs-fungal-biodiversity-centre" xlink:type="simple">CBS</named-content> 364.91). The final alignment, which accounted for gaps, comprised 1,412 characters (<abbrev xmlns:xlink="http://www.w3.org/1999/xlink" xlink:title="internal transcribed spacers" id="ABBRID0EERAK" xlink:type="simple">ITS</abbrev>: 1–484, <italic><abbrev xmlns:xlink="http://www.w3.org/1999/xlink" xlink:title="RNA polymerase II second largest subunit" id="ABBRID0EJRAK" xlink:type="simple">rpb2</abbrev></italic>: 485–1079, <italic><abbrev xmlns:xlink="http://www.w3.org/1999/xlink" xlink:title="beta-tubulin" id="ABBRID0EORAK" xlink:type="simple">β-tubulin</abbrev></italic>: 1080–1412). These datasets were then used to perform maximum likelihood (<abbrev xmlns:xlink="http://www.w3.org/1999/xlink" xlink:title="maximum likelihood" id="ABBRID0ESRAK" xlink:type="simple">ML</abbrev>) and Bayesian inference (<abbrev xmlns:xlink="http://www.w3.org/1999/xlink" xlink:title="Bayesian inference analysis" id="ABBRID0EWRAK" xlink:type="simple">BI</abbrev>) analyses. The <abbrev xmlns:xlink="http://www.w3.org/1999/xlink" xlink:title="maximum likelihood" id="ABBRID0E1RAK" xlink:type="simple">ML</abbrev> tree was the primary representation for illustrating the phylogenetic relationships among the diverse taxa within <italic><tp:taxon-name><tp:taxon-name-part taxon-name-part-type="genus" reg="Xenodidymella">Xenodidymella</tp:taxon-name-part></tp:taxon-name></italic>. This tree elucidated the evolutionary positioning and interrelationships of <italic><tp:taxon-name><tp:taxon-name-part taxon-name-part-type="genus" reg="Xenodidymella">Xenodidymella</tp:taxon-name-part></tp:taxon-name></italic> and its related species. Notably, our strains (<abbrev xmlns:xlink="http://www.w3.org/1999/xlink" content-type="institution" xlink:title="Culture Collection at the Department of Plant Pathology, Agriculture College, Guizhou University, P.R. China" id="ABBRID0EMSAK" xlink:type="simple">GUCC</abbrev> 24-0205, <abbrev xmlns:xlink="http://www.w3.org/1999/xlink" content-type="institution" xlink:title="Culture Collection at the Department of Plant Pathology, Agriculture College, Guizhou University, P.R. China" id="ABBRID0ERSAK" xlink:type="simple">GUCC</abbrev> 24-0206, and <abbrev xmlns:xlink="http://www.w3.org/1999/xlink" content-type="institution" xlink:title="Culture Collection at the Department of Plant Pathology, Agriculture College, Guizhou University, P.R. China" id="ABBRID0EWSAK" xlink:type="simple">GUCC</abbrev> 24-0207) formed an obviously distinct lineage, separate from other <italic><tp:taxon-name><tp:taxon-name-part taxon-name-part-type="genus" reg="Xenodidymella">Xenodidymella</tp:taxon-name-part></tp:taxon-name></italic> species, with high support by 100% MLB and 1.00 BIPP.</p></caption><graphic xmlns:xlink="http://www.w3.org/1999/xlink" xlink:href="mycokeys-113-295-g001.jpg" position="float" orientation="portrait" xlink:type="simple" id="oo_1249011.jpg"><uri content-type="original_file" xlink:type="simple">https://binary.pensoft.net/fig/1249011</uri></graphic></fig><fig id="F2" position="float" orientation="portrait"><object-id xmlns:xlink="http://www.w3.org/1999/xlink" content-type="doi" xlink:type="simple">10.3897/mycokeys.113.139934.figure2</object-id><object-id xmlns:xlink="http://www.w3.org/1999/xlink" content-type="arpha" xlink:type="simple">094E86AC-EA1E-5A3E-A371-51692E32105B</object-id><label>Figure 2.</label><caption><p>The phylogenetic tree generated from maximum likelihood analysis based on combined <abbrev xmlns:xlink="http://www.w3.org/1999/xlink" xlink:title="internal transcribed spacers" id="ABBRID0E56BK" xlink:type="simple">ITS</abbrev>, <italic><abbrev xmlns:xlink="http://www.w3.org/1999/xlink" xlink:title="beta-tubulin" id="ABBRID0EDACK" xlink:type="simple">β-tubulin</abbrev></italic>, and <italic><abbrev xmlns:xlink="http://www.w3.org/1999/xlink" xlink:title="RNA polymerase II second largest subunit" id="ABBRID0EIACK" xlink:type="simple">rpb2</abbrev></italic> sequence data for 22 strains of <italic><tp:taxon-name><tp:taxon-name-part taxon-name-part-type="genus" reg="Xenodidymella">Xenodidymella</tp:taxon-name-part></tp:taxon-name></italic>. This tree is rooted with <italic><tp:taxon-name><tp:taxon-name-part taxon-name-part-type="genus" reg="Didymella">Didymella</tp:taxon-name-part><tp:taxon-name-part taxon-name-part-type="species" reg="subrosea">subrosea</tp:taxon-name-part></tp:taxon-name></italic> (<named-content xmlns:xlink="http://www.w3.org/1999/xlink" content-type="dwc:institutional_code" xlink:title="Culture collection of the Westerdijk Fungal Biodiversity Institute, Utrecht, The Netherlands" xlink:href="http://grbio.org/institution/centraalbureau-voor-schimmelcultures-cbs-fungal-biodiversity-centre" xlink:type="simple">CBS</named-content> 733.79) and <italic><tp:taxon-name><tp:taxon-name-part taxon-name-part-type="genus" reg="Didymella">D.</tp:taxon-name-part><tp:taxon-name-part taxon-name-part-type="species" reg="subglobispora">subglobispora</tp:taxon-name-part></tp:taxon-name></italic> (<named-content xmlns:xlink="http://www.w3.org/1999/xlink" content-type="dwc:institutional_code" xlink:title="Culture collection of the Westerdijk Fungal Biodiversity Institute, Utrecht, The Netherlands" xlink:href="http://grbio.org/institution/centraalbureau-voor-schimmelcultures-cbs-fungal-biodiversity-centre" xlink:type="simple">CBS</named-content> 364.91). Maximum likelihood bootstrap values ≥ 50% and Bayesian posterior probabilities ≥ 0.80 (MLBS/BIPP) are given at the nodes. The species obtained in this study are blue, and the ex-type taxa are bold. Bar: 0.03 represents the estimated number of nucleotide site substitutions per branch.</p></caption><graphic xmlns:xlink="http://www.w3.org/1999/xlink" xlink:href="mycokeys-113-295-g002.jpg" position="float" orientation="portrait" xlink:type="simple" id="oo_1249012.jpg"><uri content-type="original_file" xlink:type="simple">https://binary.pensoft.net/fig/1249012</uri></graphic></fig></tp:treatment-sec><ref-list><ref id="B30"><mixed-citation xmlns:xlink="http://www.w3.org/1999/xlink" xlink:type="simple"><person-group><name name-style="western"><surname>Jayasiri</surname><given-names>SC</given-names></name><name name-style="western"><surname>Hyde</surname><given-names>KD</given-names></name><name name-style="western"><surname>Jones</surname><given-names>EBG</given-names></name><name name-style="western"><surname>McKenzie</surname><given-names>EHC</given-names></name><name name-style="western"><surname>Jeewon</surname><given-names>R</given-names></name><name name-style="western"><surname>Phillips</surname><given-names>AJL</given-names></name><name name-style="western"><surname>Bhat</surname><given-names>DJ</given-names></name><name name-style="western"><surname>Wanasinghe</surname><given-names>DN</given-names></name><name name-style="western"><surname>Liu</surname><given-names>JK</given-names></name><name name-style="western"><surname>Lu</surname><given-names>YZ</given-names></name><name name-style="western"><surname>Kang</surname><given-names>JC</given-names></name><name name-style="western"><surname>Xu</surname><given-names>J</given-names></name><name name-style="western"><surname>Karunarathna</surname><given-names>SC</given-names></name></person-group> (<year>2019</year>) <article-title>Diversity, morphology and molecular phylogeny of <tp:taxon-name><tp:taxon-name-part taxon-name-part-type="class">Dothideomycetes</tp:taxon-name-part></tp:taxon-name> on decaying wild seed pods and fruits.</article-title><source>Mycosphere</source><volume>10</volume>(<issue>1</issue>): <fpage>1</fpage>–<lpage>186</lpage>. <ext-link xlink:href="10.5943/mycosphere/10/1/1" ext-link-type="doi" xlink:type="simple">https://doi.org/10.5943/mycosphere/10/1/1</ext-link></mixed-citation></ref><ref id="B40"><mixed-citation xmlns:xlink="http://www.w3.org/1999/xlink" xlink:type="simple"><person-group><name name-style="western"><surname>Mochizuki</surname><given-names>K</given-names></name><name name-style="western"><surname>Nishida</surname><given-names>T</given-names></name><name name-style="western"><surname>Murata</surname><given-names>K</given-names></name><name name-style="western"><surname>Ishida</surname><given-names>K</given-names></name><name name-style="western"><surname>Sunada</surname><given-names>A</given-names></name><name name-style="western"><surname>Asari</surname><given-names>S</given-names></name><name name-style="western"><surname>Ohkusu</surname><given-names>K</given-names></name><name name-style="western"><surname>Tanaka</surname><given-names>K</given-names></name></person-group> (<year>2017</year>) <article-title><italic><tp:taxon-name><tp:taxon-name-part taxon-name-part-type="genus">Roussoella</tp:taxon-name-part><tp:taxon-name-part taxon-name-part-type="species">solani</tp:taxon-name-part></tp:taxon-name></italic> causing keratomycosis, with an observed both sexual and asexual morphs.</article-title><source>Journal of Infection and Chemotherapy</source><volume>23</volume>: <fpage>651</fpage>–<lpage>654</lpage>. <ext-link xlink:href="10.1016/j.jiac.2017.03.005" ext-link-type="doi" xlink:type="simple">https://doi.org/10.1016/j.jiac.2017.03.005</ext-link></mixed-citation></ref></ref-list></tp:taxon-treatment>
