# Supplementary material for: ﻿Three novel species and a new record of Pleosporales (Didymellaceae, Roussoellaceae) from China
Source: MycoKeys. 2025 Feb 12;113:295–320. doi: 10.3897/mycokeys.113.139934 (PMC11840433; doi:10.3897/mycokeys.113.139934)
Supplement: XML Treatment for Roussoella guizhouensis [file mycokeys.113.139934-treatment2.xml]

<!DOCTYPE tp:taxon-treatment
  PUBLIC "-//TaxonX//DTD Taxonomic Treatment Publishing DTD v0 20100105//EN" "tax-treatment-NSO.dtd">
<tp:taxon-treatment xmlns:tp="http://www.plazi.org/taxpub"><tp:treatment-meta><kwd-group><label>Taxon classification</label><kwd>
                  <named-content content-type="kingdom">Fungi</named-content>
                </kwd><kwd>
                  <named-content content-type="order">Pleosporales</named-content>
                </kwd><kwd>
                  <named-content content-type="family">Roussoellaceae</named-content>
                </kwd></kwd-group><mixed-citation publication-type="journal"><person-group><name><surname>Guo</surname><given-names>Shi-Qi</given-names></name><name><surname>Norphanphoun</surname><given-names>Chada</given-names></name><name><surname>Hyde</surname><given-names>Kevin D.</given-names></name><name><surname>Fu</surname><given-names>Sha-Min</given-names></name><name><surname>Sun</surname><given-names>Jing-E</given-names></name><name><surname>Wang</surname><given-names>Xing-Chang</given-names></name><name><surname>Wu</surname><given-names>Jiao-Jiao</given-names></name><name><surname>Al-Otibi</surname><given-names>Fatimah</given-names></name><name><surname>Wang</surname><given-names>Yong</given-names></name></person-group><article-title>﻿Three novel species and a new record of <tp:taxon-name><tp:taxon-name-part taxon-name-part-type="order">Pleosporales</tp:taxon-name-part></tp:taxon-name> (<tp:taxon-name><tp:taxon-name-part taxon-name-part-type="family">Didymellaceae</tp:taxon-name-part></tp:taxon-name>, <tp:taxon-name><tp:taxon-name-part taxon-name-part-type="family">Roussoellaceae</tp:taxon-name-part></tp:taxon-name>) from China</article-title><source>MycoKeys</source><day>12</day><month>02</month><year>2025</year><volume>113</volume><fpage>295</fpage><lpage>320</lpage><pub-id pub-id-type="doi">10.3897/mycokeys.113.139934</pub-id></mixed-citation></tp:treatment-meta><tp:nomenclature><label>﻿</label><tp:taxon-name>
                <object-id xmlns:xlink="http://www.w3.org/1999/xlink" content-type="arpha" xlink:type="simple">1323726E-3A84-5B0E-93CE-4C6D42253D16</object-id>
                <tp:taxon-name-part taxon-name-part-type="genus" reg="Roussoella">Roussoella</tp:taxon-name-part>
                <tp:taxon-name-part taxon-name-part-type="species" reg="guizhouensis">guizhouensis</tp:taxon-name-part>
                <object-id xmlns:xlink="http://www.w3.org/1999/xlink" content-type="mycobank" xlink:type="simple">856168</object-id>
              </tp:taxon-name><tp:taxon-authority>S. Q. Guo, K.D. Hyde &amp; Yong Wang bis</tp:taxon-authority><tp:taxon-status xmlns:xlink="http://www.w3.org/1999/xlink" xlink:type="simple">sp. nov.</tp:taxon-status><xref ref-type="fig" rid="F4">Fig. 4</xref></tp:nomenclature><tp:treatment-sec sec-type="etymology" id="SECID0EULBK"><title>Etymology.</title><p>The name refers to Guizhou Province, where the fungus was collected.</p></tp:treatment-sec><tp:treatment-sec sec-type="material" id="SECID0EZLBK"><title>Type.</title><p>China • Guizhou Province, Guiyang City, <named-content xmlns:xlink="http://www.w3.org/1999/xlink" content-type="dwc:verbatimCoordinates" xlink:type="simple"><named-content content-type="geo-json" specific-use="{&#34;type&#34;:&#34;Point&#34;,&#34;coordinates&#34;:[106.116667,26.100000]}" id="NCID0ECMBK" xlink:type="simple">26°6'N, 106°7'E</named-content></named-content>, 1071 m, 24 September 2023, from dead bamboo culms, coll. J.F. Mo, <abbrev xmlns:xlink="http://www.w3.org/1999/xlink" content-type="institution" xlink:title="Department of Plant Pathology, Agricultural College, Guizhou University" id="ABBRID0EHMBK" xlink:type="simple">HGUP</abbrev> 24-0072 (holotype), ex-type culture <abbrev xmlns:xlink="http://www.w3.org/1999/xlink" content-type="institution" xlink:title="Culture Collection at the Department of Plant Pathology, Agriculture College, Guizhou University, P.R. China" id="ABBRID0EMMBK" xlink:type="simple">GUCC</abbrev> 24-0199 (<abbrev xmlns:xlink="http://www.w3.org/1999/xlink" xlink:title="internal transcribed spacers" id="ABBRID0ERMBK" xlink:type="simple">ITS</abbrev>: <ext-link xmlns:xlink="http://www.w3.org/1999/xlink" ext-link-type="gen" xlink:href="PQ404882" xlink:type="simple">PQ404882</ext-link>, <abbrev xmlns:xlink="http://www.w3.org/1999/xlink" xlink:title="large subunit rDNA" id="ABBRID0E1MBK" xlink:type="simple">LSU</abbrev>: <ext-link xmlns:xlink="http://www.w3.org/1999/xlink" ext-link-type="gen" xlink:href="PP949847" xlink:type="simple">PP949847</ext-link>, <italic><abbrev xmlns:xlink="http://www.w3.org/1999/xlink" xlink:title="RNA polymerase II second largest subunit" id="ABBRID0EENBK" xlink:type="simple">rpb2</abbrev></italic>: <ext-link xmlns:xlink="http://www.w3.org/1999/xlink" ext-link-type="gen" xlink:href="PQ399769" xlink:type="simple">PQ399769</ext-link>, <italic><abbrev xmlns:xlink="http://www.w3.org/1999/xlink" xlink:title="translation elongation factor 1-α gene region" id="ABBRID0EONBK" xlink:type="simple">ef1-α</abbrev></italic>: <ext-link xmlns:xlink="http://www.w3.org/1999/xlink" ext-link-type="gen" xlink:href="PQ438563" xlink:type="simple">PQ438563</ext-link>).</p></tp:treatment-sec><tp:treatment-sec sec-type="description" id="SECID0EXNBK"><title>Description.</title><p><bold><italic>Saprobic</italic></bold> on dead bamboo culms. <bold><italic>Sexual morph</italic></bold>: undetermined. <bold><italic>Asexual morph</italic>: <italic>Pycnidia</italic></bold> 998–3121 × 143–853 µm (x̄ = 1749.6 × 430.9 µm, n = 10), stromatic on the substrate, develops above the epidermis and becomes raised when mature, ellipsoidal to irregular in shape, with a rough surface ranging in color from reddish-brown to black, composed of numerous dense, glossy black <bold><italic>stromata</italic></bold> globules stacked layer upon layer. <bold><italic>Stroma</italic></bold> ranges in color from light brown to black, being transparent and shaped like a hemisphere to a near-perfect sphere, with uniform size, smooth surface, glossy, with half embedded in the natural substrate and the other half exposed, a circular aperture is present at the top. On <abbrev xmlns:xlink="http://www.w3.org/1999/xlink" xlink:title="potato dextrose agar medium" id="ABBRID0EQOBK" xlink:type="simple">PDA</abbrev> medium: <bold><italic>Pycnidia</italic></bold> superficial, float above the <bold><italic>stromata</italic></bold>, shaped like hemispheres or spheres, appearing as viscous, mucoid masses with a flat base, colour ranging from dark brown to black, lacking a pycnidial wall, release brownish-yellow <bold><italic>conidia</italic></bold> mass. <bold><italic>Conidiophores</italic></bold> reduced to <bold><italic>conidiogenous cells</italic></bold>. <bold><italic>Conidiogenous cell</italic></bold> 5–8 × 1–2 µm (x̄ = 6.2 × 1.7 µm, n = 10), enteroblastic, indeterminate, discrete, unbranched, clavate or ampulliform to lageniform, transparent to light brown, aseptate, smooth-walled. <bold><italic>Conidia</italic></bold> (1.7–)2.2–2.3(–2.6) × (1.3–)1.5–1.6(–1.9) µm (x̄ = 2.3 × 1.6 µm, n = 50), oblong to ellipsoid, with rounded to obtuse ends, light brown to transparent, smooth-walled.</p></tp:treatment-sec><tp:treatment-sec sec-type="description" id="SECID0EJPBK"><title>Culture characteristics.</title><p>Under dark conditions at 25 °C, the colony reaches a diameter of 90 mm within seven days on <abbrev xmlns:xlink="http://www.w3.org/1999/xlink" xlink:title="potato dextrose agar medium" id="ABBRID0EPPBK" xlink:type="simple">PDA</abbrev> medium. Colony is dense, exhibiting a rough surface and a regular shape with a fluffy margin. Center is velvety, characterized by a grayish-white coloration surrounded by gray margins. Reverse side is grayish-black, featuring a small grayish-white circle in the middle, which produces a black pigment.</p></tp:treatment-sec><tp:treatment-sec sec-type="material" id="SECID0ETPBK"><title>Material examined.</title><p>China • Guizhou Province, Guiyang City, <named-content xmlns:xlink="http://www.w3.org/1999/xlink" content-type="dwc:verbatimCoordinates" xlink:type="simple"><named-content content-type="geo-json" specific-use="{&#34;type&#34;:&#34;Point&#34;,&#34;coordinates&#34;:[106.116667,26.100000]}" id="NCID0E3PBK" xlink:type="simple">26°6'N, 106°7'E</named-content></named-content>, 1071 m, 24 September 2023, from dead bamboo culms, coll. J.F. Mo, <abbrev xmlns:xlink="http://www.w3.org/1999/xlink" content-type="institution" xlink:title="Department of Plant Pathology, Agricultural College, Guizhou University" id="ABBRID0EBQBK" xlink:type="simple">HGUP</abbrev> 24-0072 (<bold><italic>holotype</italic></bold>), living culture <abbrev xmlns:xlink="http://www.w3.org/1999/xlink" content-type="institution" xlink:title="Culture Collection at the Department of Plant Pathology, Agriculture College, Guizhou University, P.R. China" id="ABBRID0EJQBK" xlink:type="simple">GUCC</abbrev> 24-0199, <abbrev xmlns:xlink="http://www.w3.org/1999/xlink" content-type="institution" xlink:title="Culture Collection at the Department of Plant Pathology, Agriculture College, Guizhou University, P.R. China" id="ABBRID0EOQBK" xlink:type="simple">GUCC</abbrev> 24-0200 and <abbrev xmlns:xlink="http://www.w3.org/1999/xlink" content-type="institution" xlink:title="Culture Collection at the Department of Plant Pathology, Agriculture College, Guizhou University, P.R. China" id="ABBRID0ETQBK" xlink:type="simple">GUCC</abbrev> 24-0201.</p></tp:treatment-sec><tp:treatment-sec sec-type="notes" id="SECID0EYQBK"><title>Notes.</title><p>Based on the multigene phylogenetic tree (Fig. <xref ref-type="fig" rid="F1">1</xref>), our strains grouped into a distinct clade, forming a sister clade to <italic><tp:taxon-name><tp:taxon-name-part taxon-name-part-type="genus" reg="Roussoella">Roussoella</tp:taxon-name-part><tp:taxon-name-part taxon-name-part-type="species" reg="aquatica">aquatica</tp:taxon-name-part></tp:taxon-name></italic> (<named-content xmlns:xlink="http://www.w3.org/1999/xlink" content-type="dwc:institutional_code" xlink:title="Mae Fah Luang University Culture Collection, Thailand" xlink:href="http://grbio.org/institution/mae-fah-luang-university-culture-collection" xlink:type="simple">MFLUCC</named-content> 18-1040, <xref ref-type="bibr" rid="B15">Dong et al. 2020</xref>), found in submerged wood from a stream in Yunnan, China, with 100 MLBS/BIPP 1.00 statistical support. A comparison of nucleotide data within <abbrev xmlns:xlink="http://www.w3.org/1999/xlink" xlink:title="internal transcribed spacers" id="ABBRID0EWRBK" xlink:type="simple">ITS</abbrev> and <abbrev xmlns:xlink="http://www.w3.org/1999/xlink" xlink:title="large subunit rDNA" id="ABBRID0E1RBK" xlink:type="simple">LSU</abbrev> loci revealed discrepancies between <italic><tp:taxon-name><tp:taxon-name-part taxon-name-part-type="genus" reg="Roussoella">R.</tp:taxon-name-part><tp:taxon-name-part taxon-name-part-type="species" reg="guizhouensis">guizhouensis</tp:taxon-name-part></tp:taxon-name></italic> and <italic><tp:taxon-name><tp:taxon-name-part taxon-name-part-type="genus" reg="Roussoella">R.</tp:taxon-name-part><tp:taxon-name-part taxon-name-part-type="species" reg="aquatica">aquatica</tp:taxon-name-part></tp:taxon-name></italic> (<abbrev xmlns:xlink="http://www.w3.org/1999/xlink" xlink:title="internal transcribed spacers" id="ABBRID0EUSBK" xlink:type="simple">ITS</abbrev>: 16 bp and <abbrev xmlns:xlink="http://www.w3.org/1999/xlink" xlink:title="large subunit rDNA" id="ABBRID0EYSBK" xlink:type="simple">LSU</abbrev>: 7 bp). Morphologically, <italic><tp:taxon-name><tp:taxon-name-part taxon-name-part-type="genus" reg="Roussoella">R.</tp:taxon-name-part><tp:taxon-name-part taxon-name-part-type="species" reg="guizhouensis">guizhouensis</tp:taxon-name-part></tp:taxon-name></italic> is distinguishable from <italic><tp:taxon-name><tp:taxon-name-part taxon-name-part-type="genus" reg="Roussoella">R.</tp:taxon-name-part><tp:taxon-name-part taxon-name-part-type="species" reg="aquatica">aquatica</tp:taxon-name-part></tp:taxon-name></italic> by having larger conidiogenous cells (5–8 × 1–2 µm <italic>vs.</italic> 3–4 × 1.5–2 µm) and smaller conidia (1.8–2.7 × 1.3–1.9 µm <italic>vs.</italic> 2.7–3.5 × 2–2.5 µm). Thus, we introduce <italic><tp:taxon-name><tp:taxon-name-part taxon-name-part-type="genus" reg="Roussoella">Roussoella</tp:taxon-name-part><tp:taxon-name-part taxon-name-part-type="species" reg="guizhouensis">guizhouensis</tp:taxon-name-part></tp:taxon-name></italic> as a new taxon.</p></tp:treatment-sec><tp:treatment-sec><!--Section generated to contain objects referenced in tp:taxon-treatment.--><fig id="F4" position="float" orientation="portrait"><object-id xmlns:xlink="http://www.w3.org/1999/xlink" content-type="doi" xlink:type="simple">10.3897/mycokeys.113.139934.figure4</object-id><object-id xmlns:xlink="http://www.w3.org/1999/xlink" content-type="arpha" xlink:type="simple">33A09E85-2894-5960-A027-B2F5E0BC26FC</object-id><label>Figure 4.</label><caption><p><italic><tp:taxon-name><tp:taxon-name-part taxon-name-part-type="genus" reg="Roussoella">Roussoella</tp:taxon-name-part><tp:taxon-name-part taxon-name-part-type="species" reg="guizhouensis">guizhouensis</tp:taxon-name-part></tp:taxon-name></italic> (<abbrev xmlns:xlink="http://www.w3.org/1999/xlink" content-type="institution" xlink:title="Culture Collection at the Department of Plant Pathology, Agriculture College, Guizhou University, P.R. China" id="ABBRID0E5DCK" xlink:type="simple">GUCC</abbrev> 24-0199, holotype) <bold>a</bold> cultures on <abbrev xmlns:xlink="http://www.w3.org/1999/xlink" xlink:title="potato dextrose agar medium" id="ABBRID0EFECK" xlink:type="simple">PDA</abbrev> from above and below <bold>b</bold> bamboo specimen <bold>c, d</bold> black conidiostromata on host surface <bold>e–g</bold> conidiophores, conidiogenous cells, and conidia <bold>h</bold> conidia. Scale bars: 500 µm (<bold>c</bold>); 200 µm (<bold>d</bold>); 25 µm (<bold>e, f</bold>); 15 µm (<bold>g</bold>); 2.5 µm (<bold>h</bold>).</p></caption><graphic xmlns:xlink="http://www.w3.org/1999/xlink" xlink:href="mycokeys-113-295-g004.jpg" position="float" orientation="portrait" xlink:type="simple" id="oo_1249014.jpg"><uri content-type="original_file" xlink:type="simple">https://binary.pensoft.net/fig/1249014</uri></graphic></fig><fig id="F1" position="float" orientation="portrait"><object-id xmlns:xlink="http://www.w3.org/1999/xlink" content-type="doi" xlink:type="simple">10.3897/mycokeys.113.139934.figure1</object-id><object-id xmlns:xlink="http://www.w3.org/1999/xlink" content-type="arpha" xlink:type="simple">346980E0-4525-568C-910A-A3B32C6467AD</object-id><label>Figure 1.</label><caption><p>Phylogenetic tree generated from maximum likelihood analysis based on combined <abbrev xmlns:xlink="http://www.w3.org/1999/xlink" xlink:title="internal transcribed spacers" id="ABBRID0EJOAK" xlink:type="simple">ITS</abbrev>, <abbrev xmlns:xlink="http://www.w3.org/1999/xlink" xlink:title="large subunit rDNA" id="ABBRID0ENOAK" xlink:type="simple">LSU</abbrev>, <italic><abbrev xmlns:xlink="http://www.w3.org/1999/xlink" xlink:title="RNA polymerase II second largest subunit" id="ABBRID0ESOAK" xlink:type="simple">rpb2</abbrev></italic>, and <italic><abbrev xmlns:xlink="http://www.w3.org/1999/xlink" xlink:title="translation elongation factor 1-α gene region" id="ABBRID0EXOAK" xlink:type="simple">ef1-α</abbrev></italic> sequence data for 79 strains of <tp:taxon-name><tp:taxon-name-part taxon-name-part-type="family">Roussoellaceae</tp:taxon-name-part></tp:taxon-name>. This tree is rooted with two strains of <italic><tp:taxon-name><tp:taxon-name-part taxon-name-part-type="genus" reg="Versicolorisporium">Versicolorisporium</tp:taxon-name-part><tp:taxon-name-part taxon-name-part-type="species" reg="triseptatum">triseptatum</tp:taxon-name-part></tp:taxon-name></italic> (JCM 14775 and NMX1222). Maximum likelihood bootstrap values ≥ 50% and Bayesian posterior probabilities ≥ 0.80 (MLBS/BIPP) are given at the nodes. The species obtained in this study are blue, and the ex-type taxa are bold. Bar = 0.07 represents the estimated number of nucleotide site substitutions per branch. The second phylogenetic tree (Fig. <xref ref-type="fig" rid="F2">2</xref>) was constructed based on a comprehensive polygenic analysis of the <abbrev xmlns:xlink="http://www.w3.org/1999/xlink" xlink:title="internal transcribed spacers" id="ABBRID0EPPAK" xlink:type="simple">ITS</abbrev>, <italic><abbrev xmlns:xlink="http://www.w3.org/1999/xlink" xlink:title="RNA polymerase II second largest subunit" id="ABBRID0EUPAK" xlink:type="simple">rpb2</abbrev></italic>, and <italic><abbrev xmlns:xlink="http://www.w3.org/1999/xlink" xlink:title="beta-tubulin" id="ABBRID0EZPAK" xlink:type="simple">β-tubulin</abbrev></italic> gene regions, utilizing a dataset that included 22 strains of <italic><tp:taxon-name><tp:taxon-name-part taxon-name-part-type="genus" reg="Xenodidymella">Xenodidymella</tp:taxon-name-part></tp:taxon-name></italic>, with two outgroup strains, <italic><tp:taxon-name><tp:taxon-name-part taxon-name-part-type="genus" reg="Didymella">Didymella</tp:taxon-name-part><tp:taxon-name-part taxon-name-part-type="species" reg="subrosea">subrosea</tp:taxon-name-part></tp:taxon-name></italic> (<named-content xmlns:xlink="http://www.w3.org/1999/xlink" content-type="dwc:institutional_code" xlink:title="Culture collection of the Westerdijk Fungal Biodiversity Institute, Utrecht, The Netherlands" xlink:href="http://grbio.org/institution/centraalbureau-voor-schimmelcultures-cbs-fungal-biodiversity-centre" xlink:type="simple">CBS</named-content> 733.79) and <italic><tp:taxon-name><tp:taxon-name-part taxon-name-part-type="genus" reg="Didymella">D.</tp:taxon-name-part><tp:taxon-name-part taxon-name-part-type="species" reg="subglobispora">subglobispora</tp:taxon-name-part></tp:taxon-name></italic> (<named-content xmlns:xlink="http://www.w3.org/1999/xlink" content-type="dwc:institutional_code" xlink:title="Culture collection of the Westerdijk Fungal Biodiversity Institute, Utrecht, The Netherlands" xlink:href="http://grbio.org/institution/centraalbureau-voor-schimmelcultures-cbs-fungal-biodiversity-centre" xlink:type="simple">CBS</named-content> 364.91). The final alignment, which accounted for gaps, comprised 1,412 characters (<abbrev xmlns:xlink="http://www.w3.org/1999/xlink" xlink:title="internal transcribed spacers" id="ABBRID0EERAK" xlink:type="simple">ITS</abbrev>: 1–484, <italic><abbrev xmlns:xlink="http://www.w3.org/1999/xlink" xlink:title="RNA polymerase II second largest subunit" id="ABBRID0EJRAK" xlink:type="simple">rpb2</abbrev></italic>: 485–1079, <italic><abbrev xmlns:xlink="http://www.w3.org/1999/xlink" xlink:title="beta-tubulin" id="ABBRID0EORAK" xlink:type="simple">β-tubulin</abbrev></italic>: 1080–1412). These datasets were then used to perform maximum likelihood (<abbrev xmlns:xlink="http://www.w3.org/1999/xlink" xlink:title="maximum likelihood" id="ABBRID0ESRAK" xlink:type="simple">ML</abbrev>) and Bayesian inference (<abbrev xmlns:xlink="http://www.w3.org/1999/xlink" xlink:title="Bayesian inference analysis" id="ABBRID0EWRAK" xlink:type="simple">BI</abbrev>) analyses. The <abbrev xmlns:xlink="http://www.w3.org/1999/xlink" xlink:title="maximum likelihood" id="ABBRID0E1RAK" xlink:type="simple">ML</abbrev> tree was the primary representation for illustrating the phylogenetic relationships among the diverse taxa within <italic><tp:taxon-name><tp:taxon-name-part taxon-name-part-type="genus" reg="Xenodidymella">Xenodidymella</tp:taxon-name-part></tp:taxon-name></italic>. This tree elucidated the evolutionary positioning and interrelationships of <italic><tp:taxon-name><tp:taxon-name-part taxon-name-part-type="genus" reg="Xenodidymella">Xenodidymella</tp:taxon-name-part></tp:taxon-name></italic> and its related species. Notably, our strains (<abbrev xmlns:xlink="http://www.w3.org/1999/xlink" content-type="institution" xlink:title="Culture Collection at the Department of Plant Pathology, Agriculture College, Guizhou University, P.R. China" id="ABBRID0EMSAK" xlink:type="simple">GUCC</abbrev> 24-0205, <abbrev xmlns:xlink="http://www.w3.org/1999/xlink" content-type="institution" xlink:title="Culture Collection at the Department of Plant Pathology, Agriculture College, Guizhou University, P.R. China" id="ABBRID0ERSAK" xlink:type="simple">GUCC</abbrev> 24-0206, and <abbrev xmlns:xlink="http://www.w3.org/1999/xlink" content-type="institution" xlink:title="Culture Collection at the Department of Plant Pathology, Agriculture College, Guizhou University, P.R. China" id="ABBRID0EWSAK" xlink:type="simple">GUCC</abbrev> 24-0207) formed an obviously distinct lineage, separate from other <italic><tp:taxon-name><tp:taxon-name-part taxon-name-part-type="genus" reg="Xenodidymella">Xenodidymella</tp:taxon-name-part></tp:taxon-name></italic> species, with high support by 100% MLB and 1.00 BIPP.</p></caption><graphic xmlns:xlink="http://www.w3.org/1999/xlink" xlink:href="mycokeys-113-295-g001.jpg" position="float" orientation="portrait" xlink:type="simple" id="oo_1249011.jpg"><uri content-type="original_file" xlink:type="simple">https://binary.pensoft.net/fig/1249011</uri></graphic></fig><fig id="F2" position="float" orientation="portrait"><object-id xmlns:xlink="http://www.w3.org/1999/xlink" content-type="doi" xlink:type="simple">10.3897/mycokeys.113.139934.figure2</object-id><object-id xmlns:xlink="http://www.w3.org/1999/xlink" content-type="arpha" xlink:type="simple">094E86AC-EA1E-5A3E-A371-51692E32105B</object-id><label>Figure 2.</label><caption><p>The phylogenetic tree generated from maximum likelihood analysis based on combined <abbrev xmlns:xlink="http://www.w3.org/1999/xlink" xlink:title="internal transcribed spacers" id="ABBRID0E56BK" xlink:type="simple">ITS</abbrev>, <italic><abbrev xmlns:xlink="http://www.w3.org/1999/xlink" xlink:title="beta-tubulin" id="ABBRID0EDACK" xlink:type="simple">β-tubulin</abbrev></italic>, and <italic><abbrev xmlns:xlink="http://www.w3.org/1999/xlink" xlink:title="RNA polymerase II second largest subunit" id="ABBRID0EIACK" xlink:type="simple">rpb2</abbrev></italic> sequence data for 22 strains of <italic><tp:taxon-name><tp:taxon-name-part taxon-name-part-type="genus" reg="Xenodidymella">Xenodidymella</tp:taxon-name-part></tp:taxon-name></italic>. This tree is rooted with <italic><tp:taxon-name><tp:taxon-name-part taxon-name-part-type="genus" reg="Didymella">Didymella</tp:taxon-name-part><tp:taxon-name-part taxon-name-part-type="species" reg="subrosea">subrosea</tp:taxon-name-part></tp:taxon-name></italic> (<named-content xmlns:xlink="http://www.w3.org/1999/xlink" content-type="dwc:institutional_code" xlink:title="Culture collection of the Westerdijk Fungal Biodiversity Institute, Utrecht, The Netherlands" xlink:href="http://grbio.org/institution/centraalbureau-voor-schimmelcultures-cbs-fungal-biodiversity-centre" xlink:type="simple">CBS</named-content> 733.79) and <italic><tp:taxon-name><tp:taxon-name-part taxon-name-part-type="genus" reg="Didymella">D.</tp:taxon-name-part><tp:taxon-name-part taxon-name-part-type="species" reg="subglobispora">subglobispora</tp:taxon-name-part></tp:taxon-name></italic> (<named-content xmlns:xlink="http://www.w3.org/1999/xlink" content-type="dwc:institutional_code" xlink:title="Culture collection of the Westerdijk Fungal Biodiversity Institute, Utrecht, The Netherlands" xlink:href="http://grbio.org/institution/centraalbureau-voor-schimmelcultures-cbs-fungal-biodiversity-centre" xlink:type="simple">CBS</named-content> 364.91). Maximum likelihood bootstrap values ≥ 50% and Bayesian posterior probabilities ≥ 0.80 (MLBS/BIPP) are given at the nodes. The species obtained in this study are blue, and the ex-type taxa are bold. Bar: 0.03 represents the estimated number of nucleotide site substitutions per branch.</p></caption><graphic xmlns:xlink="http://www.w3.org/1999/xlink" xlink:href="mycokeys-113-295-g002.jpg" position="float" orientation="portrait" xlink:type="simple" id="oo_1249012.jpg"><uri content-type="original_file" xlink:type="simple">https://binary.pensoft.net/fig/1249012</uri></graphic></fig></tp:treatment-sec><ref-list><ref id="B15"><mixed-citation xmlns:xlink="http://www.w3.org/1999/xlink" xlink:type="simple"><person-group><name name-style="western"><surname>Dong</surname><given-names>W</given-names></name><name name-style="western"><surname>Wang</surname><given-names>B</given-names></name><name name-style="western"><surname>Hyde</surname><given-names>KD</given-names></name><name name-style="western"><surname>Mckenzie</surname><given-names>E</given-names></name><name name-style="western"><surname>Zhang</surname><given-names>H</given-names></name></person-group> (<year>2020</year>) <article-title>Freshwater <tp:taxon-name><tp:taxon-name-part taxon-name-part-type="class">Dothideomycetes</tp:taxon-name-part></tp:taxon-name>.</article-title><source>Fungal Diversity</source><volume>105</volume>: <fpage>319</fpage>–<lpage>575</lpage>. <ext-link xlink:href="10.1007/s13225-020-00463-5" ext-link-type="doi" xlink:type="simple">https://doi.org/10.1007/s13225-020-00463-5</ext-link></mixed-citation></ref></ref-list></tp:taxon-treatment>
