# Supplementary material for: ﻿Three novel species and a new record of Pleosporales (Didymellaceae, Roussoellaceae) from China
Source: MycoKeys. 2025 Feb 12;113:295–320. doi: 10.3897/mycokeys.113.139934 (PMC11840433; doi:10.3897/mycokeys.113.139934)
Supplement: XML Treatment for Xenodidymella guizhouensis [file mycokeys.113.139934-treatment3.xml]

<!DOCTYPE tp:taxon-treatment
  PUBLIC "-//TaxonX//DTD Taxonomic Treatment Publishing DTD v0 20100105//EN" "tax-treatment-NSO.dtd">
<tp:taxon-treatment xmlns:tp="http://www.plazi.org/taxpub"><tp:treatment-meta><kwd-group><label>Taxon classification</label><kwd>
                  <named-content content-type="kingdom">Fungi</named-content>
                </kwd><kwd>
                  <named-content content-type="order">Pleosporales</named-content>
                </kwd><kwd>
                  <named-content content-type="family">Didymellaceae</named-content>
                </kwd></kwd-group><mixed-citation publication-type="journal"><person-group><name><surname>Guo</surname><given-names>Shi-Qi</given-names></name><name><surname>Norphanphoun</surname><given-names>Chada</given-names></name><name><surname>Hyde</surname><given-names>Kevin D.</given-names></name><name><surname>Fu</surname><given-names>Sha-Min</given-names></name><name><surname>Sun</surname><given-names>Jing-E</given-names></name><name><surname>Wang</surname><given-names>Xing-Chang</given-names></name><name><surname>Wu</surname><given-names>Jiao-Jiao</given-names></name><name><surname>Al-Otibi</surname><given-names>Fatimah</given-names></name><name><surname>Wang</surname><given-names>Yong</given-names></name></person-group><article-title>﻿Three novel species and a new record of <tp:taxon-name><tp:taxon-name-part taxon-name-part-type="order">Pleosporales</tp:taxon-name-part></tp:taxon-name> (<tp:taxon-name><tp:taxon-name-part taxon-name-part-type="family">Didymellaceae</tp:taxon-name-part></tp:taxon-name>, <tp:taxon-name><tp:taxon-name-part taxon-name-part-type="family">Roussoellaceae</tp:taxon-name-part></tp:taxon-name>) from China</article-title><source>MycoKeys</source><day>12</day><month>02</month><year>2025</year><volume>113</volume><fpage>295</fpage><lpage>320</lpage><pub-id pub-id-type="doi">10.3897/mycokeys.113.139934</pub-id></mixed-citation></tp:treatment-meta><tp:nomenclature><label>﻿</label><tp:taxon-name>
                <object-id xmlns:xlink="http://www.w3.org/1999/xlink" content-type="arpha" xlink:type="simple">D8BEE9FF-E66A-5B49-A48E-5E627FFB99A0</object-id>
                <tp:taxon-name-part taxon-name-part-type="genus" reg="Xenodidymella">Xenodidymella</tp:taxon-name-part>
                <tp:taxon-name-part taxon-name-part-type="species" reg="guizhouensis">guizhouensis</tp:taxon-name-part>
                <object-id xmlns:xlink="http://www.w3.org/1999/xlink" content-type="mycobank" xlink:type="simple">856169</object-id>
              </tp:taxon-name><tp:taxon-authority>S.Q. Guo, K.D. Hyde &amp; Yong Wang bis</tp:taxon-authority><tp:taxon-status xmlns:xlink="http://www.w3.org/1999/xlink" xlink:type="simple">sp. nov.</tp:taxon-status><xref ref-type="fig" rid="F5">Fig. 5</xref></tp:nomenclature><tp:treatment-sec sec-type="etymology" id="SECID0EOYBK"><title>Etymology.</title><p>The name refers to Guizhou Province, where the fungus was collected.</p></tp:treatment-sec><tp:treatment-sec sec-type="material" id="SECID0ETYBK"><title>Type.</title><p>China • Guizhou Province, Guiyang City, <named-content xmlns:xlink="http://www.w3.org/1999/xlink" content-type="dwc:verbatimCoordinates" xlink:type="simple"><named-content content-type="geo-json" specific-use="{&#34;type&#34;:&#34;Point&#34;,&#34;coordinates&#34;:[106.100000,26.100000]}" id="NCID0E3YBK" xlink:type="simple">26°6'N, 106°6'E</named-content></named-content>, 1071 m, 7 September 2023, from dead wood culms, coll. S.M. Fu, <abbrev xmlns:xlink="http://www.w3.org/1999/xlink" content-type="institution" xlink:title="Department of Plant Pathology, Agricultural College, Guizhou University" id="ABBRID0EBZBK" xlink:type="simple">HGUP</abbrev> 24-0073 (holotype), ex-type culture <abbrev xmlns:xlink="http://www.w3.org/1999/xlink" content-type="institution" xlink:title="Culture Collection at the Department of Plant Pathology, Agriculture College, Guizhou University, P.R. China" id="ABBRID0EGZBK" xlink:type="simple">GUCC</abbrev> 24-0205 (<abbrev xmlns:xlink="http://www.w3.org/1999/xlink" xlink:title="internal transcribed spacers" id="ABBRID0ELZBK" xlink:type="simple">ITS</abbrev>: <ext-link xmlns:xlink="http://www.w3.org/1999/xlink" ext-link-type="gen" xlink:href="PQ404876" xlink:type="simple">PQ404876</ext-link>, <italic><abbrev xmlns:xlink="http://www.w3.org/1999/xlink" xlink:title="RNA polymerase II second largest subunit" id="ABBRID0EVZBK" xlink:type="simple">rpb2</abbrev></italic>: <ext-link xmlns:xlink="http://www.w3.org/1999/xlink" ext-link-type="gen" xlink:href="PQ399763" xlink:type="simple">PQ399763</ext-link>, <italic><abbrev xmlns:xlink="http://www.w3.org/1999/xlink" xlink:title="beta-tubulin" id="ABBRID0E6ZBK" xlink:type="simple">β-tubulin</abbrev></italic>: <ext-link xmlns:xlink="http://www.w3.org/1999/xlink" ext-link-type="gen" xlink:href="PQ399760" xlink:type="simple">PQ399760</ext-link>).</p></tp:treatment-sec><tp:treatment-sec sec-type="description" id="SECID0EI1BK"><title>Description.</title><p><bold><italic>Saprobic</italic></bold> on dead wood culms. <bold><italic>Sexual morph</italic></bold>: undetermined. <bold><italic>Asexual morph</italic>: <italic>Stromata</italic></bold> grow above the epidermis and become hemispherically raised when mature. <bold><italic>Stromata</italic></bold> 61–587 µm high, 67–489 µm wide, fattened at the base, those <bold><italic>stromata</italic></bold> distributed singly, in groups, or scattered, and their color ranges from dark brown to black. On <abbrev xmlns:xlink="http://www.w3.org/1999/xlink" xlink:title="potato dextrose agar medium" id="ABBRID0EB2BK" xlink:type="simple">PDA</abbrev> medium, grows on epidermis and bulges when matures. <bold><italic>Conidiophores</italic></bold> degenerated into sporogenous cells. <bold><italic>Conidiogenous cells</italic></bold> 8–17 × 1–5 µm (x̄ = 17.9 × 2.6 µm, n = 10) wide, phialidic, ampulliform, or lageniform, hyaline, smooth-walled, and have two types of spore-producing structures: one type, long, thin tentacles that extend irregularly outward, other type, short and wide, and twisted together to form knots, and the ends of both rounded. <bold><italic>Conidia</italic></bold> (1.7–)2.7–2.8(–3) × (0.7–)0.9–1(–1.5) µm (x̄ = 2.5 × 1 µm, n = 50) oblong, hyaline, aseptate, with two small polar guttules at both ends, smooth, thin-walled.</p></tp:treatment-sec><tp:treatment-sec sec-type="description" id="SECID0EO2BK"><title>Culture characteristics.</title><p><bold><italic>Colonies</italic></bold> on <abbrev xmlns:xlink="http://www.w3.org/1999/xlink" xlink:title="potato dextrose agar medium" id="ABBRID0EZ2BK" xlink:type="simple">PDA</abbrev> reached a diameter of 20 mm after seven days at 25 °C. Hyphae white at the center, radiating outward from a pale-yellow inner ring to a light yellowish-brown periphery with a milky white outer ring. The colony reverse exhibited a dark yellow to bright yellow pigmentation.</p><p>Colonies on OA reached 32 mm after seven days at 25 °C. Initially, it was a small circle formed by uniform and sparse white hyphae. After 14 days, it grew into slightly sparse hyphae with white clutter inside and dense white hyphae at the edge in a slightly regular circle. On the surface, hyphae balls with uneven sizes from orange to white and tiny black spots were scattered, and sporogenous structures could be observed.</p></tp:treatment-sec><tp:treatment-sec sec-type="material" id="SECID0E52BK"><title>Material examined.</title><p>China • Guizhou Province, Guiyang City, <named-content xmlns:xlink="http://www.w3.org/1999/xlink" content-type="dwc:verbatimCoordinates" xlink:type="simple"><named-content content-type="geo-json" specific-use="{&#34;type&#34;:&#34;Point&#34;,&#34;coordinates&#34;:[106.100000,26.100000]}" id="NCID0EH3BK" xlink:type="simple">26°6'N, 106°6'E</named-content></named-content>, 1071 m, 7 September 2023, from dead wood culms, coll. S.M. Fu, <abbrev xmlns:xlink="http://www.w3.org/1999/xlink" content-type="institution" xlink:title="Department of Plant Pathology, Agricultural College, Guizhou University" id="ABBRID0EM3BK" xlink:type="simple">HGUP</abbrev> 24-0073 (holotype), living culture <abbrev xmlns:xlink="http://www.w3.org/1999/xlink" content-type="institution" xlink:title="Culture Collection at the Department of Plant Pathology, Agriculture College, Guizhou University, P.R. China" id="ABBRID0ER3BK" xlink:type="simple">GUCC</abbrev> 24-0205, <abbrev xmlns:xlink="http://www.w3.org/1999/xlink" content-type="institution" xlink:title="Culture Collection at the Department of Plant Pathology, Agriculture College, Guizhou University, P.R. China" id="ABBRID0EW3BK" xlink:type="simple">GUCC</abbrev> 24-0206, and <abbrev xmlns:xlink="http://www.w3.org/1999/xlink" content-type="institution" xlink:title="Culture Collection at the Department of Plant Pathology, Agriculture College, Guizhou University, P.R. China" id="ABBRID0E23BK" xlink:type="simple">GUCC</abbrev> 24-0207.</p></tp:treatment-sec><tp:treatment-sec sec-type="notes" id="SECID0EA4BK"><title>Notes.</title><p>Phylogenetic analyses (Fig. <xref ref-type="fig" rid="F2">2</xref>) revealed that the three isolates (<abbrev xmlns:xlink="http://www.w3.org/1999/xlink" content-type="institution" xlink:title="Culture Collection at the Department of Plant Pathology, Agriculture College, Guizhou University, P.R. China" id="ABBRID0EK4BK" xlink:type="simple">GUCC</abbrev> 24-0205, <abbrev xmlns:xlink="http://www.w3.org/1999/xlink" content-type="institution" xlink:title="Culture Collection at the Department of Plant Pathology, Agriculture College, Guizhou University, P.R. China" id="ABBRID0EP4BK" xlink:type="simple">GUCC</abbrev> 24-0206, and <abbrev xmlns:xlink="http://www.w3.org/1999/xlink" content-type="institution" xlink:title="Culture Collection at the Department of Plant Pathology, Agriculture College, Guizhou University, P.R. China" id="ABBRID0EU4BK" xlink:type="simple">GUCC</abbrev> 24-0207) formed an independent branch. In morphology, they can be distinguished from <italic><tp:taxon-name><tp:taxon-name-part taxon-name-part-type="genus" reg="Xenodidymella">Xenod.</tp:taxon-name-part><tp:taxon-name-part taxon-name-part-type="species" reg="clematidis">clematidis</tp:taxon-name-part></tp:taxon-name></italic> by their smaller conidiogenous cells (10–17(–20) × 1–2 µm <italic>vs.</italic> 2–6(–12) × 2.3–3.3 µm), although the conidiogenous cell size for <italic><tp:taxon-name><tp:taxon-name-part taxon-name-part-type="genus" reg="Xenodidymella">Xenod.</tp:taxon-name-part><tp:taxon-name-part taxon-name-part-type="species" reg="saxea">saxea</tp:taxon-name-part></tp:taxon-name></italic> remains undetermined. Additionally, <italic><tp:taxon-name><tp:taxon-name-part taxon-name-part-type="genus" reg="Xenodidymella">Xenod.</tp:taxon-name-part><tp:taxon-name-part taxon-name-part-type="species" reg="guizhouensis">guizhouensis</tp:taxon-name-part></tp:taxon-name></italic> produces smaller <italic>conidia</italic> than both <italic><tp:taxon-name><tp:taxon-name-part taxon-name-part-type="genus" reg="Xenodidymella">Xenod.</tp:taxon-name-part><tp:taxon-name-part taxon-name-part-type="species" reg="clematidis">clematidis</tp:taxon-name-part></tp:taxon-name></italic> and <italic><tp:taxon-name><tp:taxon-name-part taxon-name-part-type="genus" reg="Xenodidymella">Xenod.</tp:taxon-name-part><tp:taxon-name-part taxon-name-part-type="species" reg="saxea">saxea</tp:taxon-name-part></tp:taxon-name></italic> (2.9–4.3 × 1.7–2.4 µm <italic>vs.</italic> 4–8 × 2–5 µm and 3.5–7.5 × 2.5–4 µm), respectively.</p><fig id="F2" position="float" orientation="portrait"><object-id xmlns:xlink="http://www.w3.org/1999/xlink" content-type="doi" xlink:type="simple">10.3897/mycokeys.113.139934.figure2</object-id><object-id xmlns:xlink="http://www.w3.org/1999/xlink" content-type="arpha" xlink:type="simple">094E86AC-EA1E-5A3E-A371-51692E32105B</object-id><label>Figure 2.</label><caption><p>The phylogenetic tree generated from maximum likelihood analysis based on combined <abbrev xmlns:xlink="http://www.w3.org/1999/xlink" xlink:title="internal transcribed spacers" id="ABBRID0E56BK" xlink:type="simple">ITS</abbrev>, <italic><abbrev xmlns:xlink="http://www.w3.org/1999/xlink" xlink:title="beta-tubulin" id="ABBRID0EDACK" xlink:type="simple">β-tubulin</abbrev></italic>, and <italic><abbrev xmlns:xlink="http://www.w3.org/1999/xlink" xlink:title="RNA polymerase II second largest subunit" id="ABBRID0EIACK" xlink:type="simple">rpb2</abbrev></italic> sequence data for 22 strains of <italic><tp:taxon-name><tp:taxon-name-part taxon-name-part-type="genus" reg="Xenodidymella">Xenodidymella</tp:taxon-name-part></tp:taxon-name></italic>. This tree is rooted with <italic><tp:taxon-name><tp:taxon-name-part taxon-name-part-type="genus" reg="Didymella">Didymella</tp:taxon-name-part><tp:taxon-name-part taxon-name-part-type="species" reg="subrosea">subrosea</tp:taxon-name-part></tp:taxon-name></italic> (<named-content xmlns:xlink="http://www.w3.org/1999/xlink" content-type="dwc:institutional_code" xlink:title="Culture collection of the Westerdijk Fungal Biodiversity Institute, Utrecht, The Netherlands" xlink:href="http://grbio.org/institution/centraalbureau-voor-schimmelcultures-cbs-fungal-biodiversity-centre" xlink:type="simple">CBS</named-content> 733.79) and <italic><tp:taxon-name><tp:taxon-name-part taxon-name-part-type="genus" reg="Didymella">D.</tp:taxon-name-part><tp:taxon-name-part taxon-name-part-type="species" reg="subglobispora">subglobispora</tp:taxon-name-part></tp:taxon-name></italic> (<named-content xmlns:xlink="http://www.w3.org/1999/xlink" content-type="dwc:institutional_code" xlink:title="Culture collection of the Westerdijk Fungal Biodiversity Institute, Utrecht, The Netherlands" xlink:href="http://grbio.org/institution/centraalbureau-voor-schimmelcultures-cbs-fungal-biodiversity-centre" xlink:type="simple">CBS</named-content> 364.91). Maximum likelihood bootstrap values ≥ 50% and Bayesian posterior probabilities ≥ 0.80 (MLBS/BIPP) are given at the nodes. The species obtained in this study are blue, and the ex-type taxa are bold. Bar: 0.03 represents the estimated number of nucleotide site substitutions per branch.</p></caption><graphic xmlns:xlink="http://www.w3.org/1999/xlink" xlink:href="mycokeys-113-295-g002.jpg" position="float" orientation="portrait" xlink:type="simple" id="oo_1249012.jpg"><uri content-type="original_file" xlink:type="simple">https://binary.pensoft.net/fig/1249012</uri></graphic></fig><fig id="F3" position="float" orientation="portrait"><object-id xmlns:xlink="http://www.w3.org/1999/xlink" content-type="doi" xlink:type="simple">10.3897/mycokeys.113.139934.figure3</object-id><object-id xmlns:xlink="http://www.w3.org/1999/xlink" content-type="arpha" xlink:type="simple">90979E63-9A3B-539B-AF0E-CE3502CA3ED3</object-id><label>Figure 3.</label><caption><p><italic><tp:taxon-name><tp:taxon-name-part taxon-name-part-type="genus" reg="Neoroussoella">Neoroussoella</tp:taxon-name-part><tp:taxon-name-part taxon-name-part-type="species" reg="guizhouensis">guizhouensis</tp:taxon-name-part></tp:taxon-name></italic> (<abbrev xmlns:xlink="http://www.w3.org/1999/xlink" content-type="institution" xlink:title="Culture Collection at the Department of Plant Pathology, Agriculture College, Guizhou University, P.R. China" id="ABBRID0ELCCK" xlink:type="simple">GUCC</abbrev> 24-0197, holotype) <bold>a</bold> appearance on host surface <bold>b</bold> cultures on <abbrev xmlns:xlink="http://www.w3.org/1999/xlink" xlink:title="potato dextrose agar medium" id="ABBRID0EUCCK" xlink:type="simple">PDA</abbrev> from above and below <bold>c, d</bold> black ascostromata on host surface <bold>e–g</bold> conidiophores, conidiogenous cells, and conidia (h) conidia. Scale bars: 1000 µm (<bold>c</bold>); 250 µm (<bold>d</bold>); 50 µm (<bold>e, f</bold>); 12.5 µm (<bold>g</bold>); 25 µm (<bold>h</bold>).</p></caption><graphic xmlns:xlink="http://www.w3.org/1999/xlink" xlink:href="mycokeys-113-295-g003.jpg" position="float" orientation="portrait" xlink:type="simple" id="oo_1249013.jpg"><uri content-type="original_file" xlink:type="simple">https://binary.pensoft.net/fig/1249013</uri></graphic></fig><fig id="F4" position="float" orientation="portrait"><object-id xmlns:xlink="http://www.w3.org/1999/xlink" content-type="doi" xlink:type="simple">10.3897/mycokeys.113.139934.figure4</object-id><object-id xmlns:xlink="http://www.w3.org/1999/xlink" content-type="arpha" xlink:type="simple">33A09E85-2894-5960-A027-B2F5E0BC26FC</object-id><label>Figure 4.</label><caption><p><italic><tp:taxon-name><tp:taxon-name-part taxon-name-part-type="genus" reg="Roussoella">Roussoella</tp:taxon-name-part><tp:taxon-name-part taxon-name-part-type="species" reg="guizhouensis">guizhouensis</tp:taxon-name-part></tp:taxon-name></italic> (<abbrev xmlns:xlink="http://www.w3.org/1999/xlink" content-type="institution" xlink:title="Culture Collection at the Department of Plant Pathology, Agriculture College, Guizhou University, P.R. China" id="ABBRID0E5DCK" xlink:type="simple">GUCC</abbrev> 24-0199, holotype) <bold>a</bold> cultures on <abbrev xmlns:xlink="http://www.w3.org/1999/xlink" xlink:title="potato dextrose agar medium" id="ABBRID0EFECK" xlink:type="simple">PDA</abbrev> from above and below <bold>b</bold> bamboo specimen <bold>c, d</bold> black conidiostromata on host surface <bold>e–g</bold> conidiophores, conidiogenous cells, and conidia <bold>h</bold> conidia. Scale bars: 500 µm (<bold>c</bold>); 200 µm (<bold>d</bold>); 25 µm (<bold>e, f</bold>); 15 µm (<bold>g</bold>); 2.5 µm (<bold>h</bold>).</p></caption><graphic xmlns:xlink="http://www.w3.org/1999/xlink" xlink:href="mycokeys-113-295-g004.jpg" position="float" orientation="portrait" xlink:type="simple" id="oo_1249014.jpg"><uri content-type="original_file" xlink:type="simple">https://binary.pensoft.net/fig/1249014</uri></graphic></fig><fig id="F5" position="float" orientation="portrait"><object-id xmlns:xlink="http://www.w3.org/1999/xlink" content-type="doi" xlink:type="simple">10.3897/mycokeys.113.139934.figure5</object-id><object-id xmlns:xlink="http://www.w3.org/1999/xlink" content-type="arpha" xlink:type="simple">3BE4EA1C-FF6F-5F71-92B6-B4268053A841</object-id><label>Figure 5.</label><caption><p><italic><tp:taxon-name><tp:taxon-name-part taxon-name-part-type="genus" reg="Xenodidymella">Xenodidymella</tp:taxon-name-part><tp:taxon-name-part taxon-name-part-type="species" reg="guizhouensis">guizhouensis</tp:taxon-name-part></tp:taxon-name></italic> (<abbrev xmlns:xlink="http://www.w3.org/1999/xlink" content-type="institution" xlink:title="Culture Collection at the Department of Plant Pathology, Agriculture College, Guizhou University, P.R. China" id="ABBRID0ETFCK" xlink:type="simple">GUCC</abbrev> 24-0205, holotype) <bold>a</bold> cultures on <abbrev xmlns:xlink="http://www.w3.org/1999/xlink" xlink:title="potato dextrose agar medium" id="ABBRID0E1FCK" xlink:type="simple">PDA</abbrev> from above and below <bold>b</bold> appearance on host surface <bold>c, d</bold> black <italic>ascostromata</italic> on host surface <bold>e–h</bold><italic>conidiophores</italic>, <italic>conidiogenous cells</italic>, <italic>conidia</italic>. Scale bars: 500 µm (<bold>c</bold>); 100 µm (<bold>d</bold>); 2.5 µm (<bold>e</bold>); 12.5 µm (<bold>f</bold>); 5 µm (<bold>g</bold>); 2.5 µm (<bold>h</bold>).</p></caption><graphic xmlns:xlink="http://www.w3.org/1999/xlink" xlink:href="mycokeys-113-295-g005.jpg" position="float" orientation="portrait" xlink:type="simple" id="oo_1249015.jpg"><uri content-type="original_file" xlink:type="simple">https://binary.pensoft.net/fig/1249015</uri></graphic></fig></tp:treatment-sec></tp:taxon-treatment>
