# Supplementary material for: ﻿Three novel species and a new record of Pleosporales (Didymellaceae, Roussoellaceae) from China
Source: MycoKeys. 2025 Feb 12;113:295–320. doi: 10.3897/mycokeys.113.139934 (PMC11840433; doi:10.3897/mycokeys.113.139934)
Supplement: XML Treatment for Xenoroussoella triseptata [file mycokeys.113.139934-treatment4.xml]

<!DOCTYPE tp:taxon-treatment
  PUBLIC "-//TaxonX//DTD Taxonomic Treatment Publishing DTD v0 20100105//EN" "tax-treatment-NSO.dtd">
<tp:taxon-treatment xmlns:tp="http://www.plazi.org/taxpub"><tp:treatment-meta><kwd-group><label>Taxon classification</label><kwd>
                  <named-content content-type="kingdom">Fungi</named-content>
                </kwd><kwd>
                  <named-content content-type="order">Pleosporales</named-content>
                </kwd><kwd>
                  <named-content content-type="family">Didymellaceae</named-content>
                </kwd></kwd-group><mixed-citation publication-type="journal"><person-group><name><surname>Guo</surname><given-names>Shi-Qi</given-names></name><name><surname>Norphanphoun</surname><given-names>Chada</given-names></name><name><surname>Hyde</surname><given-names>Kevin D.</given-names></name><name><surname>Fu</surname><given-names>Sha-Min</given-names></name><name><surname>Sun</surname><given-names>Jing-E</given-names></name><name><surname>Wang</surname><given-names>Xing-Chang</given-names></name><name><surname>Wu</surname><given-names>Jiao-Jiao</given-names></name><name><surname>Al-Otibi</surname><given-names>Fatimah</given-names></name><name><surname>Wang</surname><given-names>Yong</given-names></name></person-group><article-title>﻿Three novel species and a new record of <tp:taxon-name><tp:taxon-name-part taxon-name-part-type="order">Pleosporales</tp:taxon-name-part></tp:taxon-name> (<tp:taxon-name><tp:taxon-name-part taxon-name-part-type="family">Didymellaceae</tp:taxon-name-part></tp:taxon-name>, <tp:taxon-name><tp:taxon-name-part taxon-name-part-type="family">Roussoellaceae</tp:taxon-name-part></tp:taxon-name>) from China</article-title><source>MycoKeys</source><day>12</day><month>02</month><year>2025</year><volume>113</volume><fpage>295</fpage><lpage>320</lpage><pub-id pub-id-type="doi">10.3897/mycokeys.113.139934</pub-id></mixed-citation></tp:treatment-meta><tp:nomenclature><label>﻿</label><tp:taxon-name>
                <object-id xmlns:xlink="http://www.w3.org/1999/xlink" content-type="arpha" xlink:type="simple">C58F1021-D49D-5412-A5C4-F65CCF9D4985</object-id>
                <tp:taxon-name-part taxon-name-part-type="genus" reg="Xenoroussoella">Xenoroussoella</tp:taxon-name-part>
                <tp:taxon-name-part taxon-name-part-type="species" reg="triseptata">triseptata</tp:taxon-name-part>
              </tp:taxon-name><tp:taxon-authority>Mapook &amp; K.D. Hyde, Fungal Diversity 101: 93 (2020)</tp:taxon-authority><xref ref-type="fig" rid="F6">Fig. 6</xref></tp:nomenclature><tp:treatment-sec sec-type="description" id="SECID0E2JCK"><title>Description.</title><p><bold><italic>Saprobic</italic></bold> on dead wood culms. <bold><italic>Sexual morph</italic></bold>: see <xref ref-type="bibr" rid="B39">Mapook et al. (2020)</xref>. <bold><italic>Asexual morph</italic>: <italic>Pycnidia</italic></bold> on natural host, stromatic, developing above the epidermis and becoming raised when mature. <bold><italic>Stromata</italic></bold> 60–786 × 43–306 µm (x̄ = 320.8 × 172.0 µm, n = 10), with a color ranging from dark brown to black, rough surface with tiny protrusions, some exhibit a certain degree of gloss. and exhibit circular, oval, or irregular shapes, adhering tightly to the surface of decaying wood. On <abbrev xmlns:xlink="http://www.w3.org/1999/xlink" xlink:title="potato dextrose agar medium" id="ABBRID0EVKCK" xlink:type="simple">PDA</abbrev> medium, <bold><italic>Conidiophores</italic></bold> reduced to <bold><italic>conidiogenous cells</italic>. <italic>Conidiogenous cell</italic></bold> 8–17 × 2–5 µm (x̄ = 11.5 × 3 µm, n = 10), enteroblastic, indeterminate, discrete, unbranched, clavate or ampulliform, aseptate, hyaline, smooth-walled. <bold><italic>Conidia</italic></bold> (3.3–) 3.7–3.8 (–4.7) × (2.8–) 3.1–3.2 (3.6) µm (x̄ = 3.8 × 3.2 µm, n = 50), oblong to ellipsoid or rounded to obtuse ends, aseptate, hyaline to pale yellow, smooth-walled.</p></tp:treatment-sec><tp:treatment-sec sec-type="description" id="SECID0EELCK"><title>Culture characteristics.</title><p>Under dark conditions at 25 °C, the colony reaches a diameter of 15 mm within seven days on <abbrev xmlns:xlink="http://www.w3.org/1999/xlink" xlink:title="potato dextrose agar medium" id="ABBRID0EKLCK" xlink:type="simple">PDA</abbrev> medium. The colony is dense, smooth, and irregularly shaped, with a lace-like margin and compact structure. The center is grayish-white, bordered by a white lace-like margin, while the outer edge is grayish-black. The reverse side of the colony is black, producing a dark pigment.</p><fig id="F6" position="float" orientation="portrait"><object-id xmlns:xlink="http://www.w3.org/1999/xlink" content-type="doi" xlink:type="simple">10.3897/mycokeys.113.139934.figure6</object-id><object-id xmlns:xlink="http://www.w3.org/1999/xlink" content-type="arpha" xlink:type="simple">DC1017AB-6D40-5056-9450-9DCE8B64E6A6</object-id><label>Figure 6.</label><caption><p><italic><tp:taxon-name><tp:taxon-name-part taxon-name-part-type="genus" reg="Xenoroussoella">Xenoroussoella</tp:taxon-name-part><tp:taxon-name-part taxon-name-part-type="species" reg="triseptata">triseptata</tp:taxon-name-part></tp:taxon-name></italic> (<abbrev xmlns:xlink="http://www.w3.org/1999/xlink" content-type="institution" xlink:title="Culture Collection at the Department of Plant Pathology, Agriculture College, Guizhou University, P.R. China" id="ABBRID0EBMCK" xlink:type="simple">GUCC</abbrev> 24-0202, new geographical record) <bold>a</bold> appearance on host surface <bold>e</bold> cultures on <abbrev xmlns:xlink="http://www.w3.org/1999/xlink" xlink:title="potato dextrose agar medium" id="ABBRID0EKMCK" xlink:type="simple">PDA</abbrev> from above and below <bold>b, c, d</bold> black ascostromata on host surface <bold>f–h</bold> conidiophores, conidiogenous cells, and conidia (i) conidia. Scale bars: 500 µm (<bold>b</bold>); 250 µm (<bold>c</bold>); 100 µm (<bold>d</bold>); 12.5 µm (<bold>f–h</bold>); 25 µm (<bold>i</bold>).</p></caption><graphic xmlns:xlink="http://www.w3.org/1999/xlink" xlink:href="mycokeys-113-295-g006.jpg" position="float" orientation="portrait" xlink:type="simple" id="oo_1249016.jpg"><uri content-type="original_file" xlink:type="simple">https://binary.pensoft.net/fig/1249016</uri></graphic></fig></tp:treatment-sec><tp:treatment-sec sec-type="distribution" id="SECID0EBNCK"><title>Distribution.</title><p>China, Korea, Thailand.</p></tp:treatment-sec><tp:treatment-sec sec-type="material" id="SECID0EGNCK"><title>Material examined.</title><p>China • Guizhou Province, Guiyang City, <named-content xmlns:xlink="http://www.w3.org/1999/xlink" content-type="dwc:verbatimCoordinates" xlink:type="simple"><named-content content-type="geo-json" specific-use="{&#34;type&#34;:&#34;Point&#34;,&#34;coordinates&#34;:[107.216667,26.100000]}" id="NCID0EPNCK" xlink:type="simple">26°6'N, 106°73'E</named-content></named-content>, 1071 m, 7 September 2023, from dead wood culms, coll. J.E. Sun, <abbrev xmlns:xlink="http://www.w3.org/1999/xlink" content-type="institution" xlink:title="Department of Plant Pathology, Agricultural College, Guizhou University" id="ABBRID0EUNCK" xlink:type="simple">HGUP</abbrev> 24-0074 (holotype), ex-type: <abbrev xmlns:xlink="http://www.w3.org/1999/xlink" content-type="institution" xlink:title="Culture Collection at the Department of Plant Pathology, Agriculture College, Guizhou University, P.R. China" id="ABBRID0EZNCK" xlink:type="simple">GUCC</abbrev> 24-0202 (<abbrev xmlns:xlink="http://www.w3.org/1999/xlink" xlink:title="internal transcribed spacers" id="ABBRID0E5NCK" xlink:type="simple">ITS</abbrev>: <ext-link xmlns:xlink="http://www.w3.org/1999/xlink" ext-link-type="gen" xlink:href="PQ404879" xlink:type="simple">PQ404879</ext-link>, <abbrev xmlns:xlink="http://www.w3.org/1999/xlink" xlink:title="large subunit rDNA" id="ABBRID0EHOCK" xlink:type="simple">LSU</abbrev>: <ext-link xmlns:xlink="http://www.w3.org/1999/xlink" ext-link-type="gen" xlink:href="PQ475839" xlink:type="simple">PQ475839</ext-link>, <italic><abbrev xmlns:xlink="http://www.w3.org/1999/xlink" xlink:title="RNA polymerase II second largest subunit" id="ABBRID0EROCK" xlink:type="simple">rpb2</abbrev></italic>: <ext-link xmlns:xlink="http://www.w3.org/1999/xlink" ext-link-type="gen" xlink:href="PQ399766" xlink:type="simple">PQ399766</ext-link>, <italic><abbrev xmlns:xlink="http://www.w3.org/1999/xlink" xlink:title="translation elongation factor 1-α gene region" id="ABBRID0E2OCK" xlink:type="simple">ef1-α</abbrev></italic>: <ext-link xmlns:xlink="http://www.w3.org/1999/xlink" ext-link-type="gen" xlink:href="PQ438566" xlink:type="simple">PQ438566</ext-link>), living culture: <abbrev xmlns:xlink="http://www.w3.org/1999/xlink" content-type="institution" xlink:title="Culture Collection at the Department of Plant Pathology, Agriculture College, Guizhou University, P.R. China" id="ABBRID0EEPCK" xlink:type="simple">GUCC</abbrev> 24-0203 and <abbrev xmlns:xlink="http://www.w3.org/1999/xlink" content-type="institution" xlink:title="Culture Collection at the Department of Plant Pathology, Agriculture College, Guizhou University, P.R. China" id="ABBRID0EJPCK" xlink:type="simple">GUCC</abbrev> 24-0204.</p></tp:treatment-sec><tp:treatment-sec sec-type="notes" id="SECID0EOPCK"><title>Notes.</title><p>Phylogenetic analyses (Fig. <xref ref-type="fig" rid="F1">1</xref>) revealed that the newly isolated strains (<abbrev xmlns:xlink="http://www.w3.org/1999/xlink" content-type="institution" xlink:title="Culture Collection at the Department of Plant Pathology, Agriculture College, Guizhou University, P.R. China" id="ABBRID0EYPCK" xlink:type="simple">GUCC</abbrev> 24-0202, <abbrev xmlns:xlink="http://www.w3.org/1999/xlink" content-type="institution" xlink:title="Culture Collection at the Department of Plant Pathology, Agriculture College, Guizhou University, P.R. China" id="ABBRID0E4PCK" xlink:type="simple">GUCC</abbrev> 24-0203, and <abbrev xmlns:xlink="http://www.w3.org/1999/xlink" content-type="institution" xlink:title="Culture Collection at the Department of Plant Pathology, Agriculture College, Guizhou University, P.R. China" id="ABBRID0ECQCK" xlink:type="simple">GUCC</abbrev> 24-0204) clustered closely with two strains of <italic><tp:taxon-name><tp:taxon-name-part taxon-name-part-type="genus" reg="Xenoroussoella">Xenoroussoella</tp:taxon-name-part><tp:taxon-name-part taxon-name-part-type="species" reg="triseptata">triseptata</tp:taxon-name-part></tp:taxon-name></italic> (<named-content xmlns:xlink="http://www.w3.org/1999/xlink" content-type="dwc:institutional_code" xlink:title="Mae Fah Luang University Culture Collection, Thailand" xlink:href="http://grbio.org/institution/mae-fah-luang-university-culture-collection" xlink:type="simple">MFLUCC</named-content> 17-1438 and KNUF-20-NI009). This species was initially reported from dead stems of <italic><tp:taxon-name><tp:taxon-name-part taxon-name-part-type="genus" reg="Chromolaena">Chromolaena</tp:taxon-name-part><tp:taxon-name-part taxon-name-part-type="species" reg="odorata">odorata</tp:taxon-name-part></tp:taxon-name></italic> in Thailand, with its sexual morph documented by <xref ref-type="bibr" rid="B39">Mapook et al. (2020)</xref>. Subsequently, <xref ref-type="bibr" rid="B44">Ryu et al. (2022)</xref> described an asexual morph of this species isolated from soil in Korea. In the current study, sequence data from the <abbrev xmlns:xlink="http://www.w3.org/1999/xlink" xlink:title="internal transcribed spacers" id="ABBRID0EKRCK" xlink:type="simple">ITS</abbrev>, <abbrev xmlns:xlink="http://www.w3.org/1999/xlink" xlink:title="large subunit rDNA" id="ABBRID0EORCK" xlink:type="simple">LSU</abbrev>, <italic><abbrev xmlns:xlink="http://www.w3.org/1999/xlink" xlink:title="translation elongation factor 1-α gene region" id="ABBRID0ETRCK" xlink:type="simple">ef1-α</abbrev></italic>, and <italic><abbrev xmlns:xlink="http://www.w3.org/1999/xlink" xlink:title="RNA polymerase II second largest subunit" id="ABBRID0EYRCK" xlink:type="simple">rpb2</abbrev></italic> loci of newly isolated strains were identical to those of <italic><tp:taxon-name><tp:taxon-name-part taxon-name-part-type="genus" reg="Xenoroussoella">X.</tp:taxon-name-part><tp:taxon-name-part taxon-name-part-type="species" reg="triseptata">triseptata</tp:taxon-name-part></tp:taxon-name></italic>, confirming their conspecific status. The morphological characteristics of the asexual morph of the new strains were consistent with those previously described by <xref ref-type="bibr" rid="B44">Ryu et al. (2022)</xref> based on observations from the <abbrev xmlns:xlink="http://www.w3.org/1999/xlink" xlink:title="potato dextrose agar medium" id="ABBRID0ELSCK" xlink:type="simple">PDA</abbrev> medium. Conidiogenous cells were ampulliform to doliiform, producing unicellular conidia. Conidia were globose to ellipsoid with a blunt apex containing one or two guttules. The <italic>conidia</italic> contained one or two guttules, measuring 2.7–5.1 × 1.6–3.3 µm (<xref ref-type="bibr" rid="B44">Ryu et al. 2022</xref>). Thus, <abbrev xmlns:xlink="http://www.w3.org/1999/xlink" content-type="institution" xlink:title="Culture Collection at the Department of Plant Pathology, Agriculture College, Guizhou University, P.R. China" id="ABBRID0EVSCK" xlink:type="simple">GUCC</abbrev> 24-0202, <abbrev xmlns:xlink="http://www.w3.org/1999/xlink" content-type="institution" xlink:title="Culture Collection at the Department of Plant Pathology, Agriculture College, Guizhou University, P.R. China" id="ABBRID0E1SCK" xlink:type="simple">GUCC</abbrev> 24-0203, and <abbrev xmlns:xlink="http://www.w3.org/1999/xlink" content-type="institution" xlink:title="Culture Collection at the Department of Plant Pathology, Agriculture College, Guizhou University, P.R. China" id="ABBRID0E6SCK" xlink:type="simple">GUCC</abbrev> 24-0204 were identified as <italic><tp:taxon-name><tp:taxon-name-part taxon-name-part-type="genus" reg="Xenoroussoella">Xenoroussoella</tp:taxon-name-part><tp:taxon-name-part taxon-name-part-type="species" reg="triseptata">triseptata</tp:taxon-name-part></tp:taxon-name></italic>, marking the first recorded occurrence in China.</p></tp:treatment-sec><tp:treatment-sec><!--Section generated to contain objects referenced in tp:taxon-treatment.--><fig id="F1" position="float" orientation="portrait"><object-id xmlns:xlink="http://www.w3.org/1999/xlink" content-type="doi" xlink:type="simple">10.3897/mycokeys.113.139934.figure1</object-id><object-id xmlns:xlink="http://www.w3.org/1999/xlink" content-type="arpha" xlink:type="simple">346980E0-4525-568C-910A-A3B32C6467AD</object-id><label>Figure 1.</label><caption><p>Phylogenetic tree generated from maximum likelihood analysis based on combined <abbrev xmlns:xlink="http://www.w3.org/1999/xlink" xlink:title="internal transcribed spacers" id="ABBRID0EJOAK" xlink:type="simple">ITS</abbrev>, <abbrev xmlns:xlink="http://www.w3.org/1999/xlink" xlink:title="large subunit rDNA" id="ABBRID0ENOAK" xlink:type="simple">LSU</abbrev>, <italic><abbrev xmlns:xlink="http://www.w3.org/1999/xlink" xlink:title="RNA polymerase II second largest subunit" id="ABBRID0ESOAK" xlink:type="simple">rpb2</abbrev></italic>, and <italic><abbrev xmlns:xlink="http://www.w3.org/1999/xlink" xlink:title="translation elongation factor 1-α gene region" id="ABBRID0EXOAK" xlink:type="simple">ef1-α</abbrev></italic> sequence data for 79 strains of <tp:taxon-name><tp:taxon-name-part taxon-name-part-type="family">Roussoellaceae</tp:taxon-name-part></tp:taxon-name>. This tree is rooted with two strains of <italic><tp:taxon-name><tp:taxon-name-part taxon-name-part-type="genus" reg="Versicolorisporium">Versicolorisporium</tp:taxon-name-part><tp:taxon-name-part taxon-name-part-type="species" reg="triseptatum">triseptatum</tp:taxon-name-part></tp:taxon-name></italic> (JCM 14775 and NMX1222). Maximum likelihood bootstrap values ≥ 50% and Bayesian posterior probabilities ≥ 0.80 (MLBS/BIPP) are given at the nodes. The species obtained in this study are blue, and the ex-type taxa are bold. Bar = 0.07 represents the estimated number of nucleotide site substitutions per branch. The second phylogenetic tree (Fig. <xref ref-type="fig" rid="F2">2</xref>) was constructed based on a comprehensive polygenic analysis of the <abbrev xmlns:xlink="http://www.w3.org/1999/xlink" xlink:title="internal transcribed spacers" id="ABBRID0EPPAK" xlink:type="simple">ITS</abbrev>, <italic><abbrev xmlns:xlink="http://www.w3.org/1999/xlink" xlink:title="RNA polymerase II second largest subunit" id="ABBRID0EUPAK" xlink:type="simple">rpb2</abbrev></italic>, and <italic><abbrev xmlns:xlink="http://www.w3.org/1999/xlink" xlink:title="beta-tubulin" id="ABBRID0EZPAK" xlink:type="simple">β-tubulin</abbrev></italic> gene regions, utilizing a dataset that included 22 strains of <italic><tp:taxon-name><tp:taxon-name-part taxon-name-part-type="genus" reg="Xenodidymella">Xenodidymella</tp:taxon-name-part></tp:taxon-name></italic>, with two outgroup strains, <italic><tp:taxon-name><tp:taxon-name-part taxon-name-part-type="genus" reg="Didymella">Didymella</tp:taxon-name-part><tp:taxon-name-part taxon-name-part-type="species" reg="subrosea">subrosea</tp:taxon-name-part></tp:taxon-name></italic> (<named-content xmlns:xlink="http://www.w3.org/1999/xlink" content-type="dwc:institutional_code" xlink:title="Culture collection of the Westerdijk Fungal Biodiversity Institute, Utrecht, The Netherlands" xlink:href="http://grbio.org/institution/centraalbureau-voor-schimmelcultures-cbs-fungal-biodiversity-centre" xlink:type="simple">CBS</named-content> 733.79) and <italic><tp:taxon-name><tp:taxon-name-part taxon-name-part-type="genus" reg="Didymella">D.</tp:taxon-name-part><tp:taxon-name-part taxon-name-part-type="species" reg="subglobispora">subglobispora</tp:taxon-name-part></tp:taxon-name></italic> (<named-content xmlns:xlink="http://www.w3.org/1999/xlink" content-type="dwc:institutional_code" xlink:title="Culture collection of the Westerdijk Fungal Biodiversity Institute, Utrecht, The Netherlands" xlink:href="http://grbio.org/institution/centraalbureau-voor-schimmelcultures-cbs-fungal-biodiversity-centre" xlink:type="simple">CBS</named-content> 364.91). The final alignment, which accounted for gaps, comprised 1,412 characters (<abbrev xmlns:xlink="http://www.w3.org/1999/xlink" xlink:title="internal transcribed spacers" id="ABBRID0EERAK" xlink:type="simple">ITS</abbrev>: 1–484, <italic><abbrev xmlns:xlink="http://www.w3.org/1999/xlink" xlink:title="RNA polymerase II second largest subunit" id="ABBRID0EJRAK" xlink:type="simple">rpb2</abbrev></italic>: 485–1079, <italic><abbrev xmlns:xlink="http://www.w3.org/1999/xlink" xlink:title="beta-tubulin" id="ABBRID0EORAK" xlink:type="simple">β-tubulin</abbrev></italic>: 1080–1412). These datasets were then used to perform maximum likelihood (<abbrev xmlns:xlink="http://www.w3.org/1999/xlink" xlink:title="maximum likelihood" id="ABBRID0ESRAK" xlink:type="simple">ML</abbrev>) and Bayesian inference (<abbrev xmlns:xlink="http://www.w3.org/1999/xlink" xlink:title="Bayesian inference analysis" id="ABBRID0EWRAK" xlink:type="simple">BI</abbrev>) analyses. The <abbrev xmlns:xlink="http://www.w3.org/1999/xlink" xlink:title="maximum likelihood" id="ABBRID0E1RAK" xlink:type="simple">ML</abbrev> tree was the primary representation for illustrating the phylogenetic relationships among the diverse taxa within <italic><tp:taxon-name><tp:taxon-name-part taxon-name-part-type="genus" reg="Xenodidymella">Xenodidymella</tp:taxon-name-part></tp:taxon-name></italic>. This tree elucidated the evolutionary positioning and interrelationships of <italic><tp:taxon-name><tp:taxon-name-part taxon-name-part-type="genus" reg="Xenodidymella">Xenodidymella</tp:taxon-name-part></tp:taxon-name></italic> and its related species. Notably, our strains (<abbrev xmlns:xlink="http://www.w3.org/1999/xlink" content-type="institution" xlink:title="Culture Collection at the Department of Plant Pathology, Agriculture College, Guizhou University, P.R. China" id="ABBRID0EMSAK" xlink:type="simple">GUCC</abbrev> 24-0205, <abbrev xmlns:xlink="http://www.w3.org/1999/xlink" content-type="institution" xlink:title="Culture Collection at the Department of Plant Pathology, Agriculture College, Guizhou University, P.R. China" id="ABBRID0ERSAK" xlink:type="simple">GUCC</abbrev> 24-0206, and <abbrev xmlns:xlink="http://www.w3.org/1999/xlink" content-type="institution" xlink:title="Culture Collection at the Department of Plant Pathology, Agriculture College, Guizhou University, P.R. China" id="ABBRID0EWSAK" xlink:type="simple">GUCC</abbrev> 24-0207) formed an obviously distinct lineage, separate from other <italic><tp:taxon-name><tp:taxon-name-part taxon-name-part-type="genus" reg="Xenodidymella">Xenodidymella</tp:taxon-name-part></tp:taxon-name></italic> species, with high support by 100% MLB and 1.00 BIPP.</p></caption><graphic xmlns:xlink="http://www.w3.org/1999/xlink" xlink:href="mycokeys-113-295-g001.jpg" position="float" orientation="portrait" xlink:type="simple" id="oo_1249011.jpg"><uri content-type="original_file" xlink:type="simple">https://binary.pensoft.net/fig/1249011</uri></graphic></fig><fig id="F2" position="float" orientation="portrait"><object-id xmlns:xlink="http://www.w3.org/1999/xlink" content-type="doi" xlink:type="simple">10.3897/mycokeys.113.139934.figure2</object-id><object-id xmlns:xlink="http://www.w3.org/1999/xlink" content-type="arpha" xlink:type="simple">094E86AC-EA1E-5A3E-A371-51692E32105B</object-id><label>Figure 2.</label><caption><p>The phylogenetic tree generated from maximum likelihood analysis based on combined <abbrev xmlns:xlink="http://www.w3.org/1999/xlink" xlink:title="internal transcribed spacers" id="ABBRID0E56BK" xlink:type="simple">ITS</abbrev>, <italic><abbrev xmlns:xlink="http://www.w3.org/1999/xlink" xlink:title="beta-tubulin" id="ABBRID0EDACK" xlink:type="simple">β-tubulin</abbrev></italic>, and <italic><abbrev xmlns:xlink="http://www.w3.org/1999/xlink" xlink:title="RNA polymerase II second largest subunit" id="ABBRID0EIACK" xlink:type="simple">rpb2</abbrev></italic> sequence data for 22 strains of <italic><tp:taxon-name><tp:taxon-name-part taxon-name-part-type="genus" reg="Xenodidymella">Xenodidymella</tp:taxon-name-part></tp:taxon-name></italic>. This tree is rooted with <italic><tp:taxon-name><tp:taxon-name-part taxon-name-part-type="genus" reg="Didymella">Didymella</tp:taxon-name-part><tp:taxon-name-part taxon-name-part-type="species" reg="subrosea">subrosea</tp:taxon-name-part></tp:taxon-name></italic> (<named-content xmlns:xlink="http://www.w3.org/1999/xlink" content-type="dwc:institutional_code" xlink:title="Culture collection of the Westerdijk Fungal Biodiversity Institute, Utrecht, The Netherlands" xlink:href="http://grbio.org/institution/centraalbureau-voor-schimmelcultures-cbs-fungal-biodiversity-centre" xlink:type="simple">CBS</named-content> 733.79) and <italic><tp:taxon-name><tp:taxon-name-part taxon-name-part-type="genus" reg="Didymella">D.</tp:taxon-name-part><tp:taxon-name-part taxon-name-part-type="species" reg="subglobispora">subglobispora</tp:taxon-name-part></tp:taxon-name></italic> (<named-content xmlns:xlink="http://www.w3.org/1999/xlink" content-type="dwc:institutional_code" xlink:title="Culture collection of the Westerdijk Fungal Biodiversity Institute, Utrecht, The Netherlands" xlink:href="http://grbio.org/institution/centraalbureau-voor-schimmelcultures-cbs-fungal-biodiversity-centre" xlink:type="simple">CBS</named-content> 364.91). Maximum likelihood bootstrap values ≥ 50% and Bayesian posterior probabilities ≥ 0.80 (MLBS/BIPP) are given at the nodes. The species obtained in this study are blue, and the ex-type taxa are bold. Bar: 0.03 represents the estimated number of nucleotide site substitutions per branch.</p></caption><graphic xmlns:xlink="http://www.w3.org/1999/xlink" xlink:href="mycokeys-113-295-g002.jpg" position="float" orientation="portrait" xlink:type="simple" id="oo_1249012.jpg"><uri content-type="original_file" xlink:type="simple">https://binary.pensoft.net/fig/1249012</uri></graphic></fig></tp:treatment-sec><ref-list><ref id="B39"><mixed-citation xmlns:xlink="http://www.w3.org/1999/xlink" xlink:type="simple"><person-group><name name-style="western"><surname>Mapook</surname><given-names>A</given-names></name><name name-style="western"><surname>Hyde</surname><given-names>KD</given-names></name><name name-style="western"><surname>McKenzie</surname><given-names>EHC</given-names></name><name name-style="western"><surname>Jones</surname><given-names>EBG</given-names></name><name name-style="western"><surname>Bhat</surname><given-names>DJ</given-names></name><name name-style="western"><surname>Jeewon</surname><given-names>R</given-names></name><name name-style="western"><surname>Stadler</surname><given-names>M</given-names></name><name name-style="western"><surname>Samarakoon</surname><given-names>MC</given-names></name><name name-style="western"><surname>Malaithong</surname><given-names>M</given-names></name><name name-style="western"><surname>Tanunchai</surname><given-names>B</given-names></name><name name-style="western"><surname>Buscot</surname><given-names>F</given-names></name><name name-style="western"><surname>Wubet</surname><given-names>T</given-names></name><name name-style="western"><surname>Purahong</surname><given-names>W</given-names></name></person-group> (<year>2020</year>) <article-title>Taxonomic and phylogenetic contributions to fungi associated with the invasive weed <italic><tp:taxon-name><tp:taxon-name-part taxon-name-part-type="genus">Chromolaena</tp:taxon-name-part><tp:taxon-name-part taxon-name-part-type="species">odorata</tp:taxon-name-part></tp:taxon-name></italic> (Siam weed).</article-title><source>Fungal Diversity</source><volume>101</volume>: <fpage>1</fpage>–<lpage>175</lpage>. <ext-link xlink:href="10.1007/s13225-020-00444-8" ext-link-type="doi" xlink:type="simple">https://doi.org/10.1007/s13225-020-00444-8</ext-link></mixed-citation></ref><ref id="B44"><mixed-citation xmlns:xlink="http://www.w3.org/1999/xlink" xlink:type="simple"><person-group><name name-style="western"><surname>Ryu</surname><given-names>JJ</given-names></name><name name-style="western"><surname>Lee</surname><given-names>SY</given-names></name><name name-style="western"><surname>Kang</surname><given-names>IK</given-names></name><name name-style="western"><surname>Ten</surname><given-names>LN</given-names></name><name name-style="western"><surname>Jung</surname><given-names>HY</given-names></name></person-group> (<year>2022</year>) <article-title>First Report of <tp:taxon-name><tp:taxon-name-part taxon-name-part-type="genus">Xenoroussoella</tp:taxon-name-part><tp:taxon-name-part taxon-name-part-type="species">triseptata</tp:taxon-name-part></tp:taxon-name> Isolated from Soil in Korea.</article-title><source>The Korean Journal of Mycology</source><volume>50</volume>(<issue>3</issue>): <fpage>195</fpage>–<lpage>204</lpage>. <ext-link xlink:href="10.4489/KJM.20220020" ext-link-type="doi" xlink:type="simple">https://doi.org/10.4489/KJM.20220020</ext-link></mixed-citation></ref></ref-list></tp:taxon-treatment>
